# Supplementary material for: RNA-Seq Based Toxicity Analysis of Mesoporous Polydopamine Nanoparticles in Mice Following Different Exposure Routes
Source: Front Bioeng Biotechnol. 2022 Apr 28;10:893608. doi: 10.3389/fbioe.2022.893608 (PMC9096556; doi:10.3389/fbioe.2022.893608)
Supplement: Supplementary file 2 [file DataSheet2.xlsx]

## Sheet: Supplementary Table 1
Supplementary Table 1 The sequencing information of each sample.
Sample	Library	Raw Reads	Clean Reads	Raw Base(G)	Clean Base(G)	Effective Rate(%)	Error Rate(%)	Q20(%)	Q30(%)	GC Content(%)	Mapping Rate(%)
con2 _spleen	FRAS210166055- 3r	21806699	18229866	6.54	5.47	83.6	0.03	97.68	93.61	49.31	95.67
con2_heart	FRAS210166025- 3r	21924109	19360675	6.58	5.81	88.31	0.02	98.1	94.43	47.9	96.75
con2_kidney	FRAS210166085- 2r	26668125	24065915	8	7.22	90.24	0.03	97.82	94.09	50.04	96.43
con2_liver	FRAS210166040- 3r	22201266	20242327	6.66	6.07	91.18	0.03	97.39	92.98	49.84	95.75
con2_lung	FRAS210166070- 3r	27242744	24138364	8.17	7.24	88.6	0.03	97.89	94.08	50.62	95.66
con3 _spleen	FRAS210166056- 3r	20000719	19658443	6	5.9	98.29	0.03	97.88	94.03	48.7	96.38
con3_heart	FRAS210166026- 2b	22499526	21748439	6.75	6.52	96.66	0.02	98.14	94.61	46.6	96.43
con3_kidney	FRAS210166086- 2r	26396325	23632079	7.92	7.09	89.53	0.03	97.62	93.37	50.07	96.73
con3_liver	FRAS210166041- 2b	22646235	22132543	6.79	6.64	97.73	0.03	98.03	94.5	49.93	96.2
con3_lung	FRAS210166071- 3r	19681150	18129604	5.9	5.44	92.12	0.03	97.41	93.03	51.52	95.15
con4_heart	FRAS210166027- 2b	24762192	23866579	7.43	7.16	96.38	0.03	97.95	94.09	46.06	96.53
con4_kidney	FRAS210166087- 3r	23226674	21432062	6.97	6.43	92.27	0.03	97.47	93.07	49.43	95.93
con4_liver	FRAS210166042- 3r	22682489	19973397	6.8	5.99	88.06	0.03	98.02	94.35	49.88	96.3
con4_lung	FRAS210166072- 2b	24301310	23627417	7.29	7.09	97.23	0.02	98.15	94.79	50.17	96.22
con4_spleen	FRAS210166057- 2r	23203630	21822466	6.96	6.55	94.05	0.03	97.77	94.08	49.33	94.85
ig11_heart	FRAS210166031-2b	21,060,055	20,493,809	6.32	6.15	97.31	0.03	98.12	94.53	45.92	97.17
ig11_kidney	FRAS210166091-3r	21,637,292	20,083,450	6.49	6.03	92.82	0.03	97.44	93.04	49.91	96.22
ig11_liver	FRAS210166046-3r	23,681,172	20,442,975	7.1	6.13	86.33	0.03	97.53	93.38	48.2	95.57
ig11_lung	FRAS210166076-2b	24,779,518	24,111,992	7.43	7.23	97.31	0.03	97.91	94.24	49.43	96.13
ig11_spleen	FRAS210166061-2r	23,224,039	20,829,529	6.97	6.25	89.69	0.03	97.97	94.36	51.02	95.04
ig12_heart	FRAS210166032-2r	29,248,103	26,110,820	8.77	7.83	89.27	0.03	97.53	93.13	49.03	96.53
ig12_kidney	FRAS210166092-3r	21,628,863	19,931,476	6.49	5.98	92.15	0.03	97.49	93.19	50.37	95.62
ig12_liver	FRAS210166047-3r	22,435,561	22,026,634	6.73	6.61	98.18	0.03	97.98	94.27	47.88	96.99
ig12_lung	FRAS210166077-3r	21,828,743	18,990,811	6.55	5.7	87	0.03	97.97	94.26	49.8	96.14
ig12_spleen	FRAS210166062-2r	28,989,160	26,0235,99	8.7	7.81	89.77	0.03	97.61	93.38	51.16	94.56
ig13_heart	FRAS210166033-2r	25,628,914	22,703,330	7.69	6.81	88.58	0.03	97.68	93.47	48.66	96.65
ig13_kidney	FRAS210166093-3r	22,840,491	20,782,985	6.85	6.23	90.99	0.03	97.45	93.07	50.13	95.77
ig13_liver	FRAS210166048-3r	19,438,847	16,551,333	5.83	4.97	85.15	0.03	98.11	94.37	48.47	95.66
ig13_lung	FRAS210166078-3r	22,660,020	20,382,799	6.8	6.11	89.95	0.03	97.92	94.06	49.79	96.1
ig13_spleen	FRAS210166063-3r	22,370,405	20,523,054	6.71	6.16	91.74	0.03	97.5	93.32	50.89	94.31
iml6 _kidney	FRAS210166094- 3r	24385625	22146167	7.32	6.64	90.82	0.03	97.54	93.14	48.31	96.11
iml6_heart	FRAS210166034- 3r	19585086	17997589	5.88	5.4	91.89	0.03	97.46	93.02	48.22	96.08
iml6_liver	FRAS210166049- 2r	28877469	25454357	8.66	7.64	88.15	0.02	98.12	94.62	48.84	96.87
iml6_lung	FRAS210166079- 3r	20673886	17593404	6.2	5.28	85.1	0.03	97.56	93.42	50.05	95.95
iml6_spleen	FRAS210166064- 3r	19630133	18160606	5.89	5.45	92.51	0.03	97.34	92.88	51.16	94.48
iml7_heart	FRAS210166035- 3r	22318043	19980659	6.7	5.99	89.53	0.03	97.56	93.2	47.35	96.72
iml7_kidney	FRAS210166095- 3r	20720694	18382014	6.22	5.51	88.71	0.03	98.03	94.28	49.45	96.42
iml7_liver	FRAS210166050- 3r	19632099	17883227	5.89	5.36	91.09	0.03	97.3	92.78	50.1	95.75
iml7_lung	FRAS210166080- 2r	20602398	18771508	6.18	5.63	91.11	0.03	97.96	94.37	51.03	95.87
iml7_spleen	FRAS210166065- 3r	28647048	25312700	8.59	7.59	88.36	0.02	98.08	94.52	50.86	94.72
iml8_heart	FRAS210166036- 3r	20943652	20603419	6.28	6.18	98.38	0.03	97.81	93.81	47.55	97.15
iml8_kidney	FRAS210166096- 3r	22598305	20362008	6.78	6.11	90.1	0.03	97.56	93.25	48.39	96.49
iml8_liver	FRAS210166051- 3r	22608628	20269646	6.78	6.08	89.65	0.03	98.02	94.31	49.59	95.78
iml8_lung	FRAS210166081- 2r	19666478	17923685	5.9	5.38	91.14	0.03	97.71	93.94	50.98	95.95
iml8_spleen	FRAS210166066- 2b	20195935	19352918	6.06	5.81	95.83	0.02	97.99	94.5	49.72	95.05
iv24_heart	FRAS210166038- 2r	22003337	19591935	6.6	5.88	89.04	0.03	97.47	93.02	48.52	95.88
iv24_kidney	FRAS210166098- 3r	23744622	21132080	7.12	6.34	89	0.02	98.16	94.59	48.46	96.97
iv24_liver	FRAS210166053- 3r	22546189	20134523	6.76	6.04	89.3	0.03	97.39	92.95	49.64	95.63
iv24_lung	FRAS210166083- 3r	19928616	18465368	5.98	5.54	92.66	0.03	97.26	92.75	51	95.66
iv24_spleen	FRAS210166068- 2r	29979990	27272390	8.99	8.18	90.97	0.03	97.88	94.3	51.6	94.82
iv25_heart	FRAS210166039- 2r	21036435	18404906	6.31	5.52	87.49	0.03	97.47	93	49.3	96.19
iv25_kidney	FRAS210166099- 2r	22048811	19476100	6.61	5.84	88.33	0.03	97.7	93.42	47.59	97.31
iv25_liver	FRAS210166054- 3r	21907039	19583237	6.57	5.87	89.39	0.02	98.18	94.71	50.03	95.96
iv25_lung	FRAS210166084- 3r	23170550	21201141	6.95	6.36	91.5	0.03	97.34	92.91	50.86	95.58
iv25_spleen	FRAS210166069- 2r	20884258	19083707	6.27	5.73	91.38	0.03	97.84	94.19	51.58	94.69
ivl_heart	FRAS210166037- 2r	19956879	18616304	5.99	5.58	93.28	0.03	97.66	93.77	48.6	96.08
ivl_kidney	FRAS210166097- 3r	23961480	20738912	7.19	6.22	86.55	0.03	97.61	93.34	47.84	96.7
ivl_liver	FRAS210166052- 3r	22598563	20617094	6.78	6.19	91.23	0.03	97.43	93.08	50.06	95.54
ivl_lung	FRAS210166082- 2r	21408102	19022312	6.42	5.71	88.86	0.03	97.54	93.25	50.92	95.58
ivl_spleen	FRAS210166067- 2r	23569142	20703533	7.07	6.21	87.84	0.03	97.6	93.35	50.39	95.63

## Sheet: Supplementary Table 2
Supplementary Table 2 The number of up-regulated and down-regulated DEGs of tissues (heart, liver, spleen, lung and kidney) from the mice exposed by the intragastric (i.g.) administration, intramuscular (i.m.) injection and intravenous (i.v.) injection. (|log2 (fold change)| > 1, adjust p value < 0.05)
tissue	i.g.		i.m.		i.v.
	up-regulation	down-regulation	up-regulation	down-regulation	up-regulation	down-regulation
heart	14	23	48	10	74	50
liver	217	302	33	31	32	20
spleen	20	9	23	9	109	44
lung	26	26	14	9	7	4
kidney	6	16	12	22	35	58

## Sheet: Supplementary Table 3
Supplementary Table 3 The DEGs of tissues (heart, liver, spleen, lung and kidney) from the mice exposed by the intragastric administration. (|log2 (fold change)|> 1, adjust p value < 0.05)
gene	baseMean	log2FoldChange	lfcSE	stat	pvalue	padj	tissue	regulation
TOE1	1664.95	1.38875	0.213317	6.51029	7.50057e-11	7.672e-08	heart	up
FOCAD	131.432	1.90767	0.298673	6.38714	1.69014e-10	1.12699e-07	heart	up
TESK2	2771.42	1.18855	0.200629	5.92412	3.13965e-09	1.7446e-06	heart	up
MUTYH	1694.86	1.35591	0.234651	5.77842	7.54058e-09	3.14254e-06	heart	up
POLR2I	66.2576	1.85048	0.394158	4.69478	2.66891e-06	0.000556133	heart	up
LSM5	12.6963	4.5803	1.05208	4.35357	1.33937e-05	0.00248082	heart	up
FAM167A-AS1	539.333	1.31628	0.308077	4.27257	1.93231e-05	0.00322116	heart	up
HPDL	422.58	1.03027	0.24637	4.18182	2.89187e-05	0.00459119	heart	up
SDC1	116.318	1.16244	0.287967	4.03671	5.42063e-05	0.00753015	heart	up
COL1A1	46.7457	1.97819	0.521802	3.79107	0.000149999	0.0200039	heart	up
LOC101929762	71.7408	1.25057	0.332654	3.75937	0.000170342	0.021717	heart	up
SGCA	79.7371	1.23335	0.330414	3.73275	0.0001894	0.0225521	heart	up
MGLL	31.5421	2.01113	0.547538	3.67305	0.000239676	0.026636	heart	up
DNAH2	114.752	1.00817	0.277194	3.63708	0.000275751	0.0278592	heart	up
SARM1	954.51	-2.6815	0.241168	-11.1188	1.01604e-28	3.38748e-25	heart	down
SLC46A1	493.949	-2.56583	0.268604	-9.55246	1.26654e-21	2.11132e-18	heart	down
OR52E2	156.907	-2.36592	0.365141	-6.47947	9.20456e-11	7.672e-08	heart	down
TREML2	31.2551	-3.32016	0.57439	-5.78033	7.45526e-09	3.14254e-06	heart	down
FAM83A-AS1	457.485	-1.66186	0.30141	-5.51362	3.51535e-08	1.30224e-05	heart	down
RAD54B	2703.37	-1.19471	0.218572	-5.46598	4.60348e-08	1.5348e-05	heart	down
ARHGAP5	543.531	-1.14336	0.213357	-5.35891	8.37275e-08	2.33949e-05	heart	down
SNUPN	832.529	-1.01302	0.189072	-5.35788	8.42048e-08	2.33949e-05	heart	down
DEFB110	31.691	-2.44217	0.484866	-5.03679	4.73398e-07	0.000121408	heart	down
SLC35D2	239.452	-1.14145	0.231843	-4.92336	8.50712e-07	0.000202591	heart	down
POLR1A	69.8658	-1.80739	0.382529	-4.72483	2.30303e-06	0.000511886	heart	down
MYO18A	480.886	-1.45026	0.310461	-4.6713	2.99293e-06	0.000586966	heart	down
PIAS2	25.1284	-2.68076	0.619358	-4.32829	1.50271e-05	0.00263686	heart	down
TRIM49C	154.013	-1.09606	0.265064	-4.1351	3.54806e-05	0.00537692	heart	down
ZBTB7A	59.501	-5.15608	1.2574	-4.1006	4.12074e-05	0.00597329	heart	down
ARMC8	77.4371	-1.3299	0.35451	-3.75137	0.000175873	0.021717	heart	down
LINC02078	62.1025	-1.73987	0.471388	-3.69095	0.000223421	0.0256857	heart	down
UBXN6	30.2991	-1.80366	0.493687	-3.65344	0.000258749	0.0272467	heart	down
ARHGAP27P1-BPTFP1-KPNA2P3	227.338	-1.04647	0.288823	-3.62323	0.000290951	0.0285304	heart	down
ANK3	56.0681	-1.25124	0.348811	-3.58715	0.000334316	0.0285798	heart	down
TCOF1	32.6098	-1.76608	0.489572	-3.6074	0.000309285	0.0285798	heart	down
ZFP28	35.3138	-1.53621	0.450653	-3.40885	0.000652382	0.0483343	heart	down
AIPL1	31.2323	-1.67755	0.493836	-3.39698	0.000681338	0.0493822	heart	down
PLEKHA1	293.916	2.835	0.273477	10.3665	3.52194e-25	1.19183e-21	liver	up
RNR1	7300.79	2.24399	0.241017	9.31053	1.27201e-20	2.15224e-17	liver	up
FUT3	3277.04	2.94715	0.360399	8.17746	2.89886e-16	3.26992e-13	liver	up
ARMC5	1273.24	2.12218	0.262552	8.08289	6.32494e-16	5.3509e-13	liver	up
LOC100506474	141.936	2.70379	0.385281	7.01771	2.25539e-12	9.54028e-10	liver	up
SNORA105A	191.579	2.28632	0.343726	6.65157	2.89983e-11	9.81303e-09	liver	up
SNORA105B	191.579	2.28632	0.343726	6.65157	2.89983e-11	9.81303e-09	liver	up
RNR2	53856.4	1.52452	0.233307	6.53439	6.38712e-11	1.80117e-08	liver	up
ARMC81	6013.55	1.59867	0.246429	6.48735	8.73621e-11	2.2741e-08	liver	up
EVI5L	263.487	2.05656	0.327353	6.28241	3.33373e-10	7.5209e-08	liver	up
CBX3	2251.91	1.63226	0.275056	5.9343	2.95095e-09	4.993e-07	liver	up
PIK3R4	182.539	3.89513	0.659045	5.91026	3.41575e-09	5.50423e-07	liver	up
GNAQ	89.1178	2.86806	0.49789	5.76042	8.39025e-09	1.17112e-06	liver	up
CSMD1	280.372	1.61922	0.281755	5.74689	9.08974e-09	1.18306e-06	liver	up
KANK3	941.049	1.92521	0.338293	5.69094	1.2634e-08	1.58346e-06	liver	up
ZNF230	320.686	1.72318	0.304015	5.66807	1.44414e-08	1.74535e-06	liver	up
MIR12136	2156.67	1.84042	0.334595	5.50044	3.78845e-08	4.27337e-06	liver	up
MTRF1	40.3311	2.88139	0.529688	5.43979	5.33443e-08	5.64116e-06	liver	up
ZNF285	2754.83	2.28772	0.449662	5.08765	3.62527e-07	3.06697e-05	liver	up
ART5	217.563	1.32983	0.268529	4.95227	7.33543e-07	5.39632e-05	liver	up
AP3B2	3921.13	1.94392	0.396091	4.90776	9.21241e-07	6.18492e-05	liver	up
MITF	205.772	1.91575	0.390664	4.90384	9.39804e-07	6.18492e-05	liver	up
ADGB	103.127	1.82282	0.37433	4.86957	1.11844e-06	7.14111e-05	liver	up
SGIP1	96.6682	1.56926	0.322707	4.86279	1.15741e-06	7.25311e-05	liver	up
MACF1	3038.65	1.2156	0.250562	4.85152	1.2252e-06	7.40369e-05	liver	up
CNIH1	1077.19	1.39648	0.288254	4.84461	1.26858e-06	7.53135e-05	liver	up
DTNA	366.508	1.74223	0.360919	4.8272	1.38465e-06	7.9418e-05	liver	up
TBL1X	85.7168	1.76621	0.368909	4.78767	1.68733e-06	9.06335e-05	liver	up
OR9I1	48.6005	2.41108	0.504063	4.7833	1.72445e-06	9.118e-05	liver	up
ATR	61.2615	1.97789	0.420165	4.70741	2.50886e-06	0.000123043	liver	up
MAP3K2	542.095	1.28376	0.275106	4.66642	3.06495e-06	0.000146082	liver	up
GALNT15	119.347	1.70471	0.368108	4.631	3.63901e-06	0.000171034	liver	up
KLLN	1106.95	1.33594	0.290711	4.59543	4.31858e-06	0.000194855	liver	up
CREB3L3	677.374	1.18683	0.261129	4.54499	5.49378e-06	0.000241441	liver	up
TF	97.3881	1.55409	0.343576	4.52329	6.08864e-06	0.000264153	liver	up
IQUB	344.918	1.91827	0.424535	4.51853	6.22708e-06	0.00026674	liver	up
SLC2A14	66.3339	1.84452	0.417052	4.42276	9.74473e-06	0.000402149	liver	up
ELF2	117.211	1.50431	0.341404	4.40624	1.05181e-05	0.000428834	liver	up
ARHGAP26	782.841	1.41177	0.321277	4.39425	1.11156e-05	0.000442531	liver	up
LINC00347	96.3501	1.95947	0.446504	4.38846	1.14155e-05	0.000449188	liver	up
GAS5	70.2313	1.85412	0.424072	4.37217	1.23016e-05	0.000468433	liver	up
DYSF	295.826	1.83097	0.420243	4.35693	1.31898e-05	0.000490486	liver	up
DNAJB12	11.2709	7.16972	1.65233	4.33915	1.43034e-05	0.000520459	liver	up
LINC01989	76.6023	1.93679	0.446613	4.33662	1.44688e-05	0.000520878	liver	up
AADACL2	84.6177	2.04055	0.472834	4.31557	1.59192e-05	0.000555367	liver	up
OOSP1	3332.2	1.04838	0.244004	4.29658	1.7345e-05	0.000586953	liver	up
CD300LF	89.9683	1.74528	0.410727	4.24924	2.145e-05	0.000697948	liver	up
TMEM97	100.144	2.43148	0.581053	4.1846	2.85664e-05	0.000895081	liver	up
DYDC1	2991.65	1.18794	0.284537	4.175	2.97985e-05	0.00091671	liver	up
INTS3	91.5832	1.69316	0.409386	4.13584	3.53653e-05	0.00106141	liver	up
NF1	61.4468	2.02573	0.489859	4.13534	3.54432e-05	0.00106141	liver	up
NEMP1	13.1187	3.65594	0.889448	4.11035	3.95053e-05	0.00114262	liver	up
CEP164	255.915	1.11525	0.272852	4.08738	4.36264e-05	0.00120988	liver	up
MFSD14C	37.3125	1.97827	0.484213	4.08553	4.39761e-05	0.00120988	liver	up
HSD52	20.0575	2.77679	0.68264	4.06772	4.74751e-05	0.00124539	liver	up
SH3TC2	215.915	1.23553	0.303699	4.06828	4.73609e-05	0.00124539	liver	up
TSHZ1	178.068	1.35324	0.332514	4.06973	4.70682e-05	0.00124539	liver	up
ADAMTS7P1	289.336	1.11397	0.27621	4.03306	5.50545e-05	0.0014114	liver	up
CARNMT1	28.9396	2.24694	0.559576	4.01544	5.93349e-05	0.00148733	liver	up
C8orf87	143.965	2.1342	0.535357	3.9865	6.70539e-05	0.00161465	liver	up
DNAJC16	47.9795	2.08686	0.523826	3.98389	6.77955e-05	0.00161499	liver	up
OR5H14	191.531	1.09164	0.274121	3.98232	6.82457e-05	0.00161499	liver	up
MAP3K20-AS1	29.8362	2.04741	0.519003	3.94489	7.98358e-05	0.00181318	liver	up
OR9Q1	121.326	1.3898	0.352688	3.94059	8.12826e-05	0.00181879	liver	up
G2E3-AS1	83.7355	2.3697	0.60209	3.9358	8.29217e-05	0.00183403	liver	up
ZNRF4	157.28	1.56215	0.40066	3.89894	9.66162e-05	0.00205628	liver	up
ASB7	47.2772	1.94389	0.501593	3.87543	0.000106437	0.00222335	liver	up
GARS-DT	821.805	1.01089	0.262663	3.84862	0.000118787	0.0024661	liver	up
SCUBE3	489.429	1.31148	0.341066	3.84523	0.000120442	0.00247015	liver	up
MED29	52.5125	1.6982	0.442288	3.83959	0.00012324	0.00248234	liver	up
NGLY1	357.121	1.22563	0.319288	3.83863	0.000123725	0.00248234	liver	up
ZNF529-AS1	9.73696	5.04088	1.31337	3.83814	0.00012397	0.00248234	liver	up
DISC1FP1	32.8309	1.99616	0.52242	3.82099	0.000132916	0.00258709	liver	up
UBE2Q2	755.248	1.0273	0.26991	3.80609	0.000141183	0.00270916	liver	up
ORC4	254.127	1.57463	0.415725	3.78768	0.000152061	0.00281731	liver	up
LOC105370586	520.553	1.29551	0.345552	3.74909	0.000177475	0.00322889	liver	up
SLC6A9	164.652	1.26541	0.33968	3.72531	0.000195076	0.0034744	liver	up
CCN3	22.3463	3.41738	0.922916	3.70281	0.000213226	0.00373863	liver	up
PRR9	41.9562	1.75491	0.475148	3.69338	0.00022129	0.00384024	liver	up
SEMA5A	120.368	1.37004	0.372622	3.67675	0.000236221	0.00403723	liver	up
ARHGAP1	1267.08	1.07224	0.292112	3.67064	0.000241944	0.00411426	liver	up
NACA	129.573	1.11082	0.30288	3.66754	0.000244898	0.00414368	liver	up
FRS2	119.989	1.249	0.341858	3.65355	0.000258636	0.00431145	liver	up
AP5Z1	4590.16	1.04114	0.289779	3.59289	0.000327034	0.00509992	liver	up
PLD6	36.7617	1.66846	0.464368	3.59298	0.000326921	0.00509992	liver	up
ERICH6B	70.7902	1.80616	0.503244	3.58904	0.000331901	0.00512856	liver	up
ANKRD50	75.7611	1.38514	0.386759	3.5814	0.000341753	0.00523299	liver	up
IGFBP3	194.179	1.07516	0.301134	3.57039	0.000356456	0.00538109	liver	up
LINC01867	7.47559	4.65581	1.30436	3.56941	0.000357785	0.00538109	liver	up
ZBTB37	114.028	1.48282	0.415149	3.57178	0.000354565	0.00538109	liver	up
FGF23	4.74154	5.92266	1.66484	3.5575	0.000374398	0.00555685	liver	up
ZNF3	37.2331	1.67122	0.472688	3.53556	0.000406909	0.0059543	liver	up
LINC00547	30.9039	2.02531	0.573711	3.5302	0.000415249	0.00600513	liver	up
ZNF546	9.53309	3.65599	1.04016	3.51483	0.000440037	0.00630968	liver	up
C19orf12	48.8539	1.45663	0.41488	3.51096	0.000446484	0.00634832	liver	up
C8orf48	125.579	1.14534	0.326463	3.50834	0.000450916	0.00638451	liver	up
AQP1	11355.1	1.29912	0.376685	3.44881	0.000563062	0.00762331	liver	up
RAB30	53.2162	1.55059	0.449751	3.44767	0.00056544	0.00762331	liver	up
APOA1	110.56	1.21176	0.352712	3.43557	0.000591316	0.007878	liver	up
FAR2P2	95.4763	1.44279	0.419844	3.4365	0.00058928	0.007878	liver	up
EGF	151.868	1.19313	0.347968	3.42885	0.000606148	0.00801252	liver	up
ARRDC4	190.652	1.16262	0.340134	3.41813	0.000630529	0.00827019	liver	up
CYP3A43	194.709	1.21653	0.357623	3.40172	0.000669629	0.00855104	liver	up
HCG18	20.1626	2.112	0.624308	3.38295	0.000717112	0.00908879	liver	up
ATP6V1B1	123.841	1.20051	0.356888	3.36381	0.00076874	0.00959932	liver	up
PPP2R2B	11.5452	3.05689	0.915229	3.34003	0.000837681	0.0102336	liver	up
PLA2G4C	11.2872	3.16447	0.953216	3.31978	0.000900895	0.0107725	liver	up
NEDD4	7.02453	3.93814	1.18928	3.31136	0.000928447	0.0109855	liver	up
SNX33	128.747	1.10928	0.335718	3.3042	0.000952471	0.0112305	liver	up
IREB2	2639.32	1.0327	0.313234	3.29689	0.000977614	0.0114472	liver	up
ADPRHL2	24.2547	1.78229	0.54129	3.29267	0.000992393	0.0115552	liver	up
CRHR2	16.3266	2.51854	0.764975	3.29231	0.000993666	0.0115552	liver	up
EBI3	178.923	1.107	0.336697	3.28782	0.00100967	0.0116215	liver	up
LOC730234	147.771	1.10529	0.336169	3.2879	0.00100937	0.0116215	liver	up
RRP8	259.88	1.2844	0.390632	3.288	0.00100902	0.0116215	liver	up
CATSPER3	326.844	1.02295	0.312951	3.26872	0.00108035	0.012192	liver	up
LZIC	178.784	1.45302	0.444538	3.26861	0.00108076	0.012192	liver	up
BMPR1B	121.441	1.56487	0.481244	3.25172	0.0011471	0.0127272	liver	up
GCFC2	66.8986	1.28777	0.396464	3.24813	0.00116166	0.0128466	liver	up
ST3GAL6-AS1	24.5295	1.81531	0.55916	3.2465	0.00116832	0.0128773	liver	up
HOXA11-AS	253.437	1.13123	0.350148	3.2307	0.00123486	0.0133506	liver	up
ZUP1	1160.51	1.62087	0.502078	3.22832	0.00124521	0.0134197	liver	up
TDG	4243.49	1.24739	0.387373	3.22014	0.00128129	0.0136344	liver	up
TESK21	184.563	1.23585	0.384149	3.2171	0.00129495	0.0136344	liver	up
VIRMA	149.514	1.21977	0.379214	3.21656	0.00129736	0.0136344	liver	up
LOC400464	9.40234	3.31947	1.03463	3.20836	0.00133496	0.013986	liver	up
RHBDL3	532.57	1.24644	0.389546	3.19972	0.00137563	0.0143677	liver	up
ZNF304	26.0053	1.79424	0.561234	3.19695	0.00138891	0.0143787	liver	up
ZSCAN5A	39.4003	1.77373	0.554838	3.19684	0.00138943	0.0143787	liver	up
TMEM266	148.199	1.17442	0.370139	3.17293	0.0015091	0.0153358	liver	up
PCDHGB2	18.0691	2.52378	0.800024	3.15463	0.00160699	0.0160889	liver	up
ZNF419	18.1194	2.14757	0.682562	3.14634	0.00165327	0.0164032	liver	up
MIR9-3HG	77.3168	1.46625	0.467561	3.13596	0.00171295	0.0165618	liver	up
NID2	207.084	1.2101	0.387311	3.12437	0.00178185	0.0171789	liver	up
FUCA1	254.95	1.05147	0.336646	3.12337	0.00178792	0.0171885	liver	up
ABHD12B	32.6414	2.52148	0.808335	3.11936	0.00181247	0.0173751	liver	up
GOPC	12.1009	2.7553	0.884323	3.11572	0.00183499	0.0175413	liver	up
SACS	76.441	1.09873	0.353187	3.1109	0.00186521	0.0176803	liver	up
DTNB	43.8915	1.5277	0.493145	3.09787	0.00194919	0.0183224	liver	up
PODXL2	20.0036	2.08774	0.674715	3.09425	0.00197314	0.018445	liver	up
ZNF780B	20.4815	2.17555	0.702925	3.095	0.00196812	0.018445	liver	up
GDI2	43.6281	1.63014	0.53026	3.07423	0.00211049	0.0193547	liver	up
BRINP1	76.6932	1.10008	0.358296	3.0703	0.00213844	0.0195581	liver	up
TMC7	10.8341	2.44297	0.795907	3.06942	0.00214478	0.0195631	liver	up
PCDH9	46.9684	1.37266	0.447499	3.0674	0.00215927	0.0196424	liver	up
WAC	149.302	1.12931	0.371038	3.04364	0.00233734	0.0208695	liver	up
CPEB1-AS1	273.708	1.01655	0.335678	3.02834	0.00245901	0.0217266	liver	up
AGMAT	6.22444	3.79765	1.25493	3.02619	0.00247654	0.0217694	liver	up
KIAA0355	94.1448	1.07429	0.35514	3.02498	0.00248646	0.0217984	liver	up
STRBP	46.8991	1.67686	0.554968	3.02155	0.00251488	0.0219591	liver	up
ADAM12	103.841	1.08138	0.358075	3.01997	0.00252799	0.021966	liver	up
LTV1	10.3879	3.20682	1.06333	3.01584	0.00256267	0.0221226	liver	up
OR56A5	150.844	1.00357	0.333623	3.0081	0.00262889	0.0224764	liver	up
SLC25A21	23.1569	1.70176	0.566277	3.00517	0.00265428	0.0225773	liver	up
SENP7	13.4012	2.09428	0.699652	2.99331	0.00275965	0.0232885	liver	up
GOT2	37.5677	1.71201	0.574155	2.98179	0.00286564	0.0238264	liver	up
SAE1	79.6232	1.21374	0.407853	2.97592	0.00292113	0.0241689	liver	up
LRRC37A	44.6915	1.54423	0.519554	2.97222	0.00295656	0.0244025	liver	up
CT45A6	25.3684	1.81268	0.611713	2.96328	0.00304377	0.0249645	liver	up
OR52E1	691.319	1.02359	0.345662	2.96126	0.00306385	0.0249833	liver	up
CT45A5	25.672	1.78694	0.604561	2.95577	0.00311889	0.0251893	liver	up
GCC1	374.705	1.03872	0.353513	2.93827	0.00330049	0.0262791	liver	up
TCEAL2	214.779	1.07701	0.367381	2.93159	0.00337236	0.0267262	liver	up
CYP26A1	14.7313	2.02637	0.696384	2.90985	0.00361606	0.0282604	liver	up
CFAP73	56.3113	1.30036	0.447251	2.90745	0.00364384	0.0282815	liver	up
CT45A7	18.6631	1.92374	0.662897	2.90202	0.00370763	0.0287108	liver	up
FAM168B	17.1206	2.21119	0.762871	2.89852	0.00374932	0.0288357	liver	up
MIR616	6.73436	3.45931	1.19667	2.89077	0.003843	0.0293685	liver	up
SYT10	112.635	1.00019	0.345879	2.89173	0.00383122	0.0293685	liver	up
LGALS17A	23.8552	1.93177	0.66964	2.88479	0.0039167	0.0293958	liver	up
LOC284412	240.136	1.05549	0.365719	2.88606	0.00390092	0.0293958	liver	up
CCAT1	6.79618	3.10702	1.08081	2.87471	0.00404403	0.0301432	liver	up
ARHGEF40	24.7364	1.85863	0.647598	2.87004	0.00410419	0.0304574	liver	up
LOC101928358	32.5765	1.32472	0.461847	2.86831	0.00412674	0.0305577	liver	up
BLNK	7.05342	2.87242	1.00585	2.85573	0.00429377	0.0315872	liver	up
DDIT3	12.3101	2.17726	0.766544	2.84036	0.00450627	0.0325143	liver	up
SCD5	10.2045	2.37932	0.838352	2.83809	0.0045385	0.0325392	liver	up
NFKB1	85.5438	1.1455	0.40429	2.83337	0.004606	0.0329529	liver	up
NPC1L1	86.9527	1.33977	0.474742	2.82211	0.00477087	0.0335156	liver	up
STOML2	16.7778	2.43638	0.863581	2.82125	0.0047837	0.0335156	liver	up
PTEN	242.101	1.03018	0.365972	2.81491	0.00487904	0.0338926	liver	up
TRAPPC3	29.9486	1.57961	0.561423	2.81358	0.00489927	0.0338926	liver	up
TAF11	103.714	1.19963	0.427517	2.80604	0.00501551	0.0343164	liver	up
TMCO5A	23.8517	1.48532	0.529382	2.80577	0.00501969	0.0343164	liver	up
KIAA0754	5.39101	3.55431	1.27041	2.79777	0.0051457	0.0349659	liver	up
WNT9B	5.71797	3.18741	1.14019	2.79551	0.00518183	0.0350707	liver	up
TRIM10	80.0277	1.07999	0.386707	2.79278	0.00522567	0.0352967	liver	up
PLSCR2	26.9911	1.46203	0.524983	2.78491	0.00535431	0.0359186	liver	up
STARD8	170.483	1.07132	0.384737	2.78455	0.00536019	0.0359186	liver	up
MINAR2	105.008	1.02702	0.371044	2.76791	0.0056417	0.0372154	liver	up
ZNF843	5.76665	3.66242	1.32502	2.76404	0.00570899	0.037586	liver	up
MIR4436B1	8.64889	3.16276	1.1531	2.74282	0.00609141	0.0392635	liver	up
MIR4436B2	8.64889	3.16276	1.1531	2.74282	0.00609141	0.0392635	liver	up
INCA1	10.8941	2.29872	0.838791	2.74051	0.00613432	0.03939	liver	up
GMFG	75.099	1.84849	0.675755	2.73545	0.00622956	0.0398648	liver	up
CLGN	41.7879	1.71315	0.628358	2.7264	0.00640291	0.0405758	liver	up
POSTN	7.37687	2.97308	1.09094	2.72524	0.00642547	0.0406426	liver	up
TIMM10B	6.73925	3.09188	1.14168	2.70818	0.00676526	0.0422087	liver	up
YJU2	64.3504	1.11503	0.412247	2.70475	0.00683549	0.0425207	liver	up
SAMD4A	15.6495	2.38475	0.88274	2.70153	0.0069021	0.0428564	liver	up
UBE2Q2P2	148.99	1.26587	0.469048	2.69881	0.00695888	0.0430509	liver	up
FBL	14.3979	2.57297	0.953713	2.69784	0.00697908	0.0430971	liver	up
ZNF574	60.0386	1.28946	0.478556	2.69449	0.00704973	0.043375	liver	up
KLHL20	85.2612	1.18343	0.439787	2.69091	0.00712572	0.0435417	liver	up
ZNF790-AS1	7.55569	2.94107	1.09279	2.69134	0.00711666	0.0435417	liver	up
SNORD79	50.9832	1.30826	0.488654	2.67727	0.00742258	0.0446028	liver	up
LDB3	66.1185	1.1034	0.413629	2.66761	0.00763924	0.0455126	liver	up
IFT57	23.6119	1.56099	0.585766	2.66486	0.00770196	0.0456453	liver	up
DPY19L3	18.5777	1.52258	0.573044	2.657	0.007884	0.0462319	liver	up
LINC00462	18.8405	1.90321	0.716721	2.65545	0.00792034	0.0462909	liver	up
ZBED9	11.0393	2.4711	0.932838	2.64902	0.00807259	0.046979	liver	up
UBFD1	15.8377	1.95353	0.740012	2.63986	0.008294	0.0479776	liver	up
FFAR4	112.463	1.05322	0.400344	2.63079	0.00851868	0.0488597	liver	up
LINC01443	12.5857	2.12474	0.809082	2.62611	0.00863659	0.0492024	liver	up
LINC01946	126.19	1.16742	0.445386	2.62115	0.00876328	0.0495902	liver	up
RUSC2	23.947	1.49657	0.571345	2.61937	0.00880914	0.0497384	liver	up
ZNF471	54.7248	1.12064	0.427891	2.619	0.00881886	0.0497384	liver	up
TNFRSF10A	766.037	-3.63811	0.492455	-7.3877	1.4939e-13	1.01107e-10	liver	down
ZNF324B	107.008	-3.50045	0.484823	-7.22005	5.19694e-13	2.93107e-10	liver	down
IL23R	2329.67	-3.29722	0.460317	-7.16294	7.89623e-13	3.81726e-10	liver	down
SARM11	1592.33	-2.43065	0.367781	-6.60896	3.87036e-11	1.19066e-08	liver	down
SLC46A11	907.94	-2.17654	0.339904	-6.40338	1.51973e-10	3.67341e-08	liver	down
MYB	47.6416	-3.55523	0.569908	-6.23825	4.42498e-10	9.35884e-08	liver	down
ZNF8	192.338	-3.23828	0.52525	-6.16522	7.03837e-10	1.40105e-07	liver	down
COL6A6	950.217	-1.44452	0.240592	-6.00402	1.92487e-09	3.61875e-07	liver	down
TLCD1	85.5433	-2.37078	0.396851	-5.97398	2.31532e-09	4.1237e-07	liver	down
ETHE1	920.062	-3.13847	0.535071	-5.86552	4.47718e-09	6.88672e-07	liver	down
CTNNA2	51.1337	-2.67912	0.460682	-5.81555	6.04348e-09	8.89179e-07	liver	down
PHLDB3	1601.52	-2.34219	0.406967	-5.75524	8.65191e-09	1.17112e-06	liver	down
TMEM26-AS1	22.8443	-4.55416	0.81963	-5.55636	2.75461e-08	3.21434e-06	liver	down
CD2BP2	77.8675	-2.38715	0.436625	-5.46728	4.56998e-08	4.98865e-06	liver	down
CDH20	173.798	-2.22448	0.412674	-5.39039	7.03057e-08	7.20953e-06	liver	down
FBXL21P	100.49	-1.82869	0.339743	-5.38259	7.34233e-08	7.30778e-06	liver	down
PIP5K1C	66.5079	-2.79501	0.520635	-5.36847	7.94066e-08	7.67749e-06	liver	down
NSF	6801.36	-1.68751	0.315505	-5.34861	8.8633e-08	8.3315e-06	liver	down
SSTR2	30.4504	-3.34018	0.625827	-5.33722	9.43818e-08	8.63211e-06	liver	down
EFCAB7	32.4244	-3.24452	0.610532	-5.31424	1.07101e-07	9.53766e-06	liver	down
HK1	85.3641	-2.38461	0.457693	-5.21007	1.88765e-07	1.6379e-05	liver	down
DPYD	95.835	-1.99583	0.394281	-5.06194	4.15015e-07	3.42539e-05	liver	down
MYO18A1	168.052	-2.89149	0.572506	-5.05058	4.4047e-07	3.54893e-05	liver	down
PCOLCE	96.7271	-2.53108	0.502362	-5.03835	4.6957e-07	3.69541e-05	liver	down
TBC1D10B	31.8539	-2.76383	0.552424	-5.00309	5.64172e-07	4.33899e-05	liver	down
TTC27	245.906	-1.49406	0.299121	-4.99481	5.88928e-07	4.42874e-05	liver	down
ZNF544	200.821	-2.15194	0.436054	-4.93503	8.01385e-07	5.76997e-05	liver	down
NKAIN2	160.874	-2.07544	0.422607	-4.91104	9.05959e-07	6.18492e-05	liver	down
SPTB	114.318	-1.64956	0.336533	-4.90164	9.50402e-07	6.18492e-05	liver	down
VKORC1L1	102.765	-2.06872	0.421231	-4.91114	9.05476e-07	6.18492e-05	liver	down
LIMS4	74.4231	-2.34144	0.482033	-4.85742	1.18924e-06	7.31709e-05	liver	down
WASHC5	50.3853	-2.05594	0.424946	-4.83813	1.31066e-06	7.64699e-05	liver	down
SCN8A	247.662	-1.90481	0.395359	-4.81791	1.45071e-06	8.18198e-05	liver	down
A4GNT	257.517	-2.90965	0.605528	-4.80515	1.54639e-06	8.50267e-05	liver	down
PABPC4-AS1	147.351	-2.36834	0.493027	-4.80367	1.55782e-06	8.50267e-05	liver	down
NYAP1	85.4704	-1.69071	0.35507	-4.76161	1.92053e-06	9.99856e-05	liver	down
ADCY5	44.2643	-2.96045	0.622424	-4.75632	1.97157e-06	0.000101088	liver	down
MAGI2-AS3	211.247	-1.40104	0.296472	-4.7257	2.29321e-06	0.000115824	liver	down
LIMS3-LOC440895	76.6789	-2.20098	0.46622	-4.72091	2.34791e-06	0.000116843	liver	down
CEP76	265.796	-1.80072	0.3839	-4.69059	2.72425e-06	0.000131698	liver	down
SLC39A14	745.258	-1.59176	0.344132	-4.62545	3.73792e-06	0.000173275	liver	down
RFX5	92.8566	-1.66775	0.362499	-4.6007	4.21065e-06	0.000192552	liver	down
TRAPPC13	75.2803	-1.9963	0.438701	-4.55047	5.3525e-06	0.000238327	liver	down
TPTE2P1	315.792	-1.92952	0.432512	-4.46119	8.15069e-06	0.000344774	liver	down
LINGO1	26.8455	-2.57105	0.580825	-4.42655	9.57506e-06	0.000400025	liver	down
LOC645177	18.7805	-3.36242	0.765139	-4.39452	1.11017e-05	0.000442531	liver	down
ORAI2	105.624	-1.43652	0.327997	-4.37968	1.18854e-05	0.000462302	liver	down
ANKRD62	84.6423	-1.97702	0.452216	-4.37185	1.23199e-05	0.000468433	liver	down
RNF17	208.659	-1.82602	0.41804	-4.36805	1.25363e-05	0.000471367	liver	down
NUP153	152.986	-2.01025	0.462761	-4.34403	1.39891e-05	0.000514556	liver	down
MAP7D1	117.196	-1.52325	0.352176	-4.32526	1.52354e-05	0.000537049	liver	down
OTUD7A	170.461	-1.51086	0.350805	-4.30682	1.65615e-05	0.000571878	liver	down
ARHGAP51	101.295	-2.47228	0.574377	-4.30428	1.67531e-05	0.000572652	liver	down
TMED10	29.5558	-2.9521	0.687611	-4.29328	1.76056e-05	0.000589875	liver	down
SLC25A52	21.5398	-2.63288	0.615745	-4.27593	1.90345e-05	0.000631498	liver	down
GUCY1A2	72.3056	-1.62858	0.383036	-4.25178	2.1208e-05	0.000696776	liver	down
ZNF608	46.4193	-2.28714	0.541435	-4.22422	2.39768e-05	0.000772739	liver	down
PRC1	62.2515	-2.13962	0.507451	-4.2164	2.48228e-05	0.000792456	liver	down
PABPC4	192.268	-2.41822	0.576717	-4.19308	2.75191e-05	0.000870325	liver	down
DLGAP3	16.9599	-3.99008	0.954803	-4.17896	2.92851e-05	0.00090918	liver	down
ZNF697	56.0391	-2.17955	0.524673	-4.15411	3.26554e-05	0.00099555	liver	down
EBAG9	45.7949	-1.88817	0.457277	-4.12915	3.64106e-05	0.00108082	liver	down
METTL11B	66.7857	-1.74294	0.423744	-4.11318	3.90244e-05	0.00113891	liver	down
PPM1A	53.5858	-1.99708	0.485542	-4.11309	3.90405e-05	0.00113891	liver	down
LIG3	104.675	-1.29948	0.316709	-4.10307	4.07697e-05	0.0011497	liver	down
LIMS3	51.3135	-1.9805	0.482582	-4.10396	4.06145e-05	0.0011497	liver	down
LINC01915	44.7063	-2.30819	0.562436	-4.10392	4.06209e-05	0.0011497	liver	down
LOC100507557	20.8361	-2.9824	0.728014	-4.09663	4.1921e-05	0.0011724	liver	down
RGS9BP	132.177	-1.50295	0.368042	-4.08364	4.43354e-05	0.00120993	liver	down
ANKS3	383.946	-1.4431	0.353836	-4.07845	4.5336e-05	0.0012176	liver	down
TSKU	29.419	-2.34618	0.575138	-4.07933	4.51663e-05	0.0012176	liver	down
COG1	22.8631	-2.47648	0.610585	-4.05591	4.99393e-05	0.00129004	liver	down
LOC339260	93.1248	-1.84553	0.45486	-4.05737	4.96291e-05	0.00129004	liver	down
KBTBD7	499.651	-1.80225	0.448188	-4.02118	5.79066e-05	0.00146724	liver	down
SMC2-AS1	602	-2.20485	0.548416	-4.0204	5.80998e-05	0.00146724	liver	down
MAX	67.9091	-1.94806	0.485559	-4.012	6.02073e-05	0.0014981	liver	down
L3MBTL4	90.4634	-1.44766	0.362207	-3.99677	6.42136e-05	0.00157463	liver	down
HDGFL3	181.551	-1.34902	0.338463	-3.98572	6.72771e-05	0.00161465	liver	down
H2AFV	136.014	-1.24898	0.313907	-3.97881	6.9262e-05	0.00162766	liver	down
MGLL1	21.7056	-2.67558	0.673145	-3.97474	7.04558e-05	0.00164429	liver	down
FOXP2	127.422	-1.27598	0.322102	-3.96142	7.45047e-05	0.00172688	liver	down
NOVA1	20.9255	-2.41672	0.610689	-3.95737	7.5781e-05	0.00174451	liver	down
PLA2G12A	41.8709	-2.45427	0.620803	-3.95339	7.7052e-05	0.00176178	liver	down
HSD11B1L	38.3812	-1.88799	0.478819	-3.94302	8.04631e-05	0.00181525	liver	down
MARK2	150.941	-1.74112	0.441978	-3.93937	8.16951e-05	0.00181879	liver	down
PPP1R12C	55.7536	-1.79369	0.457192	-3.92327	8.73556e-05	0.00191955	liver	down
HOXA9	371.113	-1.58296	0.404543	-3.91296	9.11729e-05	0.00199051	liver	down
DLEU2L	11.3236	-4.24089	1.08607	-3.90481	9.42987e-05	0.00202687	liver	down
EPS8L1	135.77	-1.84783	0.473322	-3.90395	9.46353e-05	0.00202687	liver	down
TUBGCP3	163.296	-1.29069	0.33055	-3.90468	9.43502e-05	0.00202687	liver	down
GUSB	114.14	-2.13836	0.550954	-3.8812	0.000103942	0.00219836	liver	down
OTUD6B	49.0154	-2.26053	0.582796	-3.87877	0.000104986	0.00220667	liver	down
TUSC7	19.9408	-2.62062	0.681414	-3.84586	0.000120132	0.00247015	liver	down
ARHGAP21	112.015	-1.86976	0.48697	-3.83959	0.00012324	0.00248234	liver	down
ITGAM	64.9238	-1.75653	0.458037	-3.8349	0.000125613	0.00250044	liver	down
SLC7A11-AS1	137.116	-1.16256	0.303865	-3.82591	0.00013029	0.00257838	liver	down
SEMA4B	88.5956	-2.56976	0.671942	-3.82438	0.000131102	0.00257935	liver	down
C1QL2	106.436	-1.86375	0.487792	-3.82079	0.000133024	0.00258709	liver	down
LINC00472	82.6493	-1.57916	0.414448	-3.81027	0.000138812	0.00268423	liver	down
SCHIP1	6.16437	-5.89185	1.54838	-3.80518	0.000141702	0.00270916	liver	down
KRT5	144.568	-1.83645	0.483378	-3.79919	0.000145168	0.00275982	liver	down
CAD	2883.7	-1.71162	0.450788	-3.79695	0.000146489	0.00276938	liver	down
AFG1L	81.4557	-1.32046	0.348076	-3.79359	0.000148484	0.0027915	liver	down
AXL	137.977	-1.79996	0.475139	-3.78829	0.000151689	0.00281731	liver	down
ZMPSTE24	43.8582	-2.4477	0.64631	-3.7872	0.000152354	0.00281731	liver	down
SPIN1	54.9848	-1.79934	0.478986	-3.75657	0.000172261	0.0031681	liver	down
DUSP26	93.9254	-2.29689	0.611799	-3.75433	0.000173808	0.00317927	liver	down
LOC101927964	5.67425	-5.77693	1.54333	-3.74317	0.000181717	0.00328839	liver	down
TEKT5	35.48	-1.77019	0.474686	-3.72919	0.000192097	0.00345775	liver	down
AP4S1	20.0514	-2.69119	0.722107	-3.72686	0.000193882	0.00347142	liver	down
DACT3	322.88	-1.46168	0.393902	-3.71077	0.000206633	0.00366097	liver	down
ARHGEF37	143.957	-1.41578	0.3822	-3.70428	0.000211988	0.00373629	liver	down
OR6C74	16.7507	-2.9948	0.811667	-3.68968	0.000224532	0.00387661	liver	down
FCSK	108.006	-2.33374	0.633573	-3.68346	0.000230092	0.00395245	liver	down
HES3	36.023	-1.79904	0.491562	-3.65984	0.00025237	0.00424886	liver	down
GFPT1	250.338	-1.62035	0.443084	-3.65699	0.000255194	0.00427514	liver	down
GSPT1	101.493	-1.4274	0.391129	-3.64944	0.000262817	0.00435967	liver	down
LOC100630923	33.8234	-2.02135	0.554646	-3.64439	0.000268022	0.00440285	liver	down
PRKRIP1	33.8234	-2.02135	0.554646	-3.64439	0.000268022	0.00440285	liver	down
USP36	21.8751	-2.47959	0.681843	-3.6366	0.000276264	0.00451632	liver	down
MAGI1	399.038	-1.36903	0.377403	-3.62751	0.000286171	0.00465578	liver	down
HOXA10-HOXA9	155.262	-1.50492	0.415664	-3.62053	0.000294002	0.0047442	liver	down
LINC00337	14.2793	-3.06023	0.845329	-3.62017	0.00029441	0.0047442	liver	down
ZNF547	53.5589	-1.5567	0.430426	-3.61664	0.000298448	0.00478648	liver	down
C1QTNF3	170.018	-1.07194	0.296842	-3.61113	0.000304861	0.00486626	liver	down
OR12D3	294.087	-1.35411	0.375194	-3.60908	0.000307285	0.00488193	liver	down
DMPK	84.9146	-1.23871	0.34389	-3.60205	0.000315714	0.00499242	liver	down
MS4A14	133.175	-1.33116	0.370133	-3.59644	0.000322596	0.00507751	liver	down
BUB3	28.9337	-1.96078	0.546266	-3.58942	0.000331418	0.00512856	liver	down
GOSR1	15.2292	-2.76904	0.772996	-3.58222	0.000340692	0.00523299	liver	down
CDC42EP3	34.7753	-1.9387	0.544939	-3.55764	0.000374205	0.00555685	liver	down
ZNF211	4.9324	-5.57228	1.56547	-3.55949	0.000371578	0.00555685	liver	down
PDLIM5	84.0279	-1.58032	0.444569	-3.55471	0.000378392	0.00556933	liver	down
SLC30A6	62.7056	-1.40465	0.395162	-3.55462	0.00037853	0.00556933	liver	down
POU2F2	107.72	-1.49811	0.423827	-3.53472	0.000408214	0.0059543	liver	down
LINC01410	9.36465	-4.00786	1.13524	-3.53041	0.000414916	0.00600513	liver	down
CCDC148	321.663	-1.59932	0.453837	-3.52399	0.000425098	0.00612141	liver	down
TMC1	97.101	-1.54951	0.441109	-3.51276	0.000443474	0.00633214	liver	down
TPK1	44.9794	-1.94467	0.554807	-3.50512	0.0004564	0.00643524	liver	down
DM1-AS	72.9624	-1.49967	0.430086	-3.48691	0.000488638	0.0068612	liver	down
OR56B4	89.4115	-1.33264	0.383455	-3.47534	0.000510201	0.00713438	liver	down
BCAR4	147.439	-1.58434	0.457655	-3.46187	0.00053643	0.00743967	liver	down
LOC286297	88.901	-1.54976	0.448052	-3.45888	0.000542432	0.0074922	liver	down
TCTN1	132.065	-1.13251	0.327789	-3.45498	0.000550327	0.0075397	liver	down
OR52K1	22.3243	-2.09613	0.60797	-3.44775	0.000565284	0.00762331	liver	down
TAF1	132.252	-1.1401	0.330428	-3.45038	0.000559799	0.00762331	liver	down
SERPINB7	11.8109	-3.20964	0.932551	-3.44179	0.000577884	0.00776016	liver	down
GADL1	133.157	-1.64311	0.478541	-3.43359	0.000595645	0.00790456	liver	down
PEG3	10.7099	-3.41318	0.99846	-3.41844	0.000629808	0.00827019	liver	down
EGR3	38.1085	-2.05018	0.600441	-3.41445	0.000639113	0.00835041	liver	down
INTS8	138.498	-1.08875	0.319201	-3.41087	0.000647548	0.0083958	liver	down
ZNF154	23.0895	-1.96834	0.57707	-3.41092	0.000647442	0.0083958	liver	down
SRD5A3	307.886	-1.57444	0.462521	-3.40405	0.000663956	0.00851071	liver	down
ADAMTS17	83.2878	-1.27688	0.376038	-3.39561	0.000684761	0.0087114	liver	down
MALT1	137.846	-1.7031	0.504917	-3.37303	0.000743457	0.00935264	liver	down
FAM13A-AS1	21.9614	-2.22475	0.660008	-3.3708	0.000749504	0.00939378	liver	down
QSOX1	579.864	-1.42679	0.424648	-3.35994	0.0007796	0.00969914	liver	down
DST	33.2806	-2.1736	0.648072	-3.35395	0.000796661	0.00987509	liver	down
LOC101927322	137.564	-1.69006	0.504478	-3.35012	0.000807779	0.00997636	liver	down
DRC1	192.017	-1.08236	0.323195	-3.34892	0.000811267	0.00998301	liver	down
CERKL	80.5182	-1.15671	0.346211	-3.34106	0.000834593	0.0102328	liver	down
GPD2	37.7569	-2.32725	0.69709	-3.33852	0.00084227	0.0102527	liver	down
IL10RA	39.9897	-1.66617	0.499296	-3.33704	0.000846751	0.0102703	liver	down
CSF3R	8.06783	-4.44482	1.33244	-3.33585	0.000850404	0.0102777	liver	down
KRT23	170.805	-2.03604	0.611409	-3.33008	0.000868209	0.0104556	liver	down
TSL	108.911	-1.43097	0.430316	-3.3254	0.000882922	0.0105951	liver	down
TNPO1	57.0872	-1.83463	0.553432	-3.315	0.000916421	0.0109196	liver	down
CCDC40	54.9543	-1.31383	0.398484	-3.29708	0.000976942	0.0114472	liver	down
ZNF776	18.4755	-2.19559	0.670231	-3.27588	0.00105334	0.0120017	liver	down
TTC39C	11.2409	-2.98969	0.914673	-3.26859	0.00108085	0.012192	liver	down
AGO3	298.471	-1.61022	0.493845	-3.26057	0.00111188	0.0125003	liver	down
KDM4D	15.6531	-2.43461	0.747443	-3.25725	0.00112498	0.0126057	liver	down
MIR548S	13.3807	-2.5366	0.778983	-3.2563	0.00112875	0.0126062	liver	down
PTPRE	9887.2	-1.03481	0.318066	-3.25346	0.00114007	0.0126908	liver	down
MFGE8	23.6975	-2.42859	0.748272	-3.2456	0.00117205	0.0128773	liver	down
ANKRD33	24.3438	-1.77253	0.546318	-3.24451	0.00117653	0.0128847	liver	down
ZNF224	144.143	-1.00853	0.31161	-3.2365	0.00121006	0.0131667	liver	down
IFNA14	20.3265	-2.63989	0.816698	-3.2324	0.00122757	0.0133144	liver	down
NSUN7	78.4048	-1.18321	0.366862	-3.22521	0.00125879	0.013523	liver	down
CCPG1	13.767	-2.77964	0.863534	-3.21891	0.0012868	0.0136344	liver	down
CLEC2L	19.8948	-2.38806	0.742155	-3.21774	0.00129206	0.0136344	liver	down
NPIPA7	108.192	-1.69318	0.526334	-3.21694	0.00129568	0.0136344	liver	down
STRN4	284.319	-1.15077	0.35757	-3.21831	0.00128948	0.0136344	liver	down
SATL1	8.90687	-3.57392	1.11781	-3.19726	0.0013874	0.0143787	liver	down
RSL24D1	19.1088	-2.00169	0.62881	-3.1833	0.00145606	0.0149766	liver	down
MUC7	63.6316	-1.37172	0.431779	-3.17689	0.00148861	0.015265	liver	down
ZCCHC14	40.3713	-1.40835	0.443693	-3.17416	0.00150269	0.0153166	liver	down
GABBR1	14.354	-2.5056	0.792586	-3.1613	0.00157064	0.0158186	liver	down
LINC00461	382.95	-1.39668	0.441774	-3.16153	0.00156943	0.0158186	liver	down
HNRNPA0	65.3391	-1.21159	0.383566	-3.15874	0.00158453	0.0159112	liver	down
NT5DC1	87.4451	-1.55455	0.493359	-3.15094	0.00162744	0.0161978	liver	down
PLEKHG3	32.5702	-1.55363	0.494063	-3.14459	0.00166318	0.0164032	liver	down
RDH13	144.181	-1.07592	0.34223	-3.14384	0.00166746	0.0164032	liver	down
PRC1-AS1	27.5029	-1.93205	0.614862	-3.14225	0.00167654	0.0164447	liver	down
NPIPA8	111.147	-1.64391	0.524158	-3.13628	0.00171104	0.0165618	liver	down
STEAP1	45.8505	-1.57925	0.503545	-3.13627	0.00171111	0.0165618	liver	down
STARD10	21.2499	-2.35732	0.758042	-3.10975	0.00187245	0.0176994	liver	down
DNAJC3-DT	201.31	-1.33404	0.42946	-3.10631	0.00189436	0.0178566	liver	down
SLC10A6	63.4947	-1.30626	0.422963	-3.08835	0.0020127	0.018763	liver	down
DOHH	74.1821	-1.17822	0.381915	-3.08502	0.00203536	0.0188785	liver	down
ZNF571-AS1	30.256	-1.64956	0.534901	-3.08385	0.00204339	0.018893	liver	down
TRIM29	162.205	-1.54316	0.500863	-3.081	0.00206304	0.0190227	liver	down
CACNG8	57.9152	-1.90406	0.618327	-3.07937	0.0020744	0.0190755	liver	down
VCX	51.8893	-1.29942	0.424125	-3.06377	0.00218564	0.019829	liver	down
LINC01720	22.2629	-1.83322	0.599726	-3.05677	0.00223737	0.020244	liver	down
NFIC	561.133	-1.0309	0.337604	-3.05357	0.00226139	0.0204067	liver	down
LINC02520	283.834	-1.50075	0.491957	-3.05058	0.00228403	0.0205017	liver	down
ZNF235	17.7353	-2.18795	0.723009	-3.02617	0.00247672	0.0217694	liver	down
TRIM54	17.5684	-2.05421	0.679931	-3.0212	0.00251777	0.0219591	liver	down
EPHA6	211.119	-1.31163	0.434381	-3.01955	0.00253154	0.021966	liver	down
RNF213-AS1	13.9859	-2.3193	0.77032	-3.01083	0.00260534	0.0224337	liver	down
GRXCR2	92.0036	-1.53651	0.510698	-3.00864	0.00262421	0.0224764	liver	down
MCM10	55.6495	-1.20195	0.399593	-3.00794	0.00263022	0.0224764	liver	down
UPK1B	315.453	-1.6431	0.54678	-3.00505	0.00265537	0.0225773	liver	down
ZNF493	22.0904	-2.11562	0.706011	-2.99659	0.0027302	0.0230975	liver	down
S1PR2	19.6452	-2.20959	0.739536	-2.98781	0.00280985	0.0236531	liver	down
C18orf61	128.862	-1.01911	0.341471	-2.98447	0.00284067	0.0238016	liver	down
GHRHR	266.54	-1.11635	0.374065	-2.98438	0.00284156	0.0238016	liver	down
TCAF2	42.6461	-1.76439	0.591592	-2.98244	0.00285958	0.0238264	liver	down
TICAM2	76.812	-1.0623	0.356254	-2.98185	0.00286512	0.0238264	liver	down
PNP	131.499	-1.38244	0.463821	-2.98055	0.00287729	0.0238646	liver	down
OR51D1	14.5033	-2.42861	0.818145	-2.96843	0.00299323	0.024645	liver	down
PEG3-AS1	7.86355	-3.31718	1.11973	-2.96248	0.00305168	0.0249645	liver	down
DERL1	23.0336	-1.72757	0.58377	-2.95934	0.00308301	0.0250791	liver	down
COPG2	136.934	-1.00825	0.341019	-2.95657	0.00311077	0.0251893	liver	down
CRABP2	18.4288	-2.30957	0.781272	-2.95616	0.00311491	0.0251893	liver	down
LOC441242	15.1505	-1.99787	0.676466	-2.95339	0.00314305	0.025324	liver	down
DDR1	17.8911	-2.05533	0.697259	-2.94773	0.00320115	0.0256699	liver	down
LYRM9	11.4428	-2.63793	0.898002	-2.93755	0.00330818	0.0262791	liver	down
LOC644285	711.319	-1.09394	0.375783	-2.91108	0.00360183	0.0282143	liver	down
MESD	55.1049	-1.25254	0.431717	-2.90129	0.00371626	0.0287119	liver	down
MAPKBP1	92.155	-1.14622	0.396573	-2.89032	0.00384855	0.0293685	liver	down
ZIM2-AS1	24.1345	-1.57716	0.545878	-2.88922	0.00386199	0.0293685	liver	down
DYNC1LI1	16.6452	-2.27054	0.786676	-2.88624	0.00389873	0.0293958	liver	down
SERPINE1	9.31752	-2.81914	0.978157	-2.8821	0.00395038	0.0295754	liver	down
RBM24	8.1389	-3.6378	1.26261	-2.88116	0.00396211	0.0295977	liver	down
MORN5	55.0983	-1.22232	0.4275	-2.85923	0.00424667	0.0313772	liver	down
LINC00622	80.1818	-1.10566	0.387012	-2.85691	0.00427781	0.0315384	liver	down
TP53TG3	42.3696	-1.47823	0.518847	-2.84907	0.00438472	0.0319094	liver	down
TP53TG3B	42.3696	-1.47823	0.518847	-2.84907	0.00438472	0.0319094	liver	down
TP53TG3C	42.3696	-1.47823	0.518847	-2.84907	0.00438472	0.0319094	liver	down
TP53TG3E	42.3696	-1.47823	0.518847	-2.84907	0.00438472	0.0319094	liver	down
TP53TG3F	42.3696	-1.47823	0.518847	-2.84907	0.00438472	0.0319094	liver	down
TNFSF8	292.379	-1.28527	0.451568	-2.84623	0.00442403	0.0321264	liver	down
RSPRY1	13.3962	-2.12373	0.746403	-2.84529	0.00443709	0.0321523	liver	down
CIB1	153.369	-1.16794	0.411407	-2.83889	0.00452704	0.0325392	liver	down
ZNF91	6.50499	-3.44906	1.21528	-2.83808	0.00453856	0.0325392	liver	down
DNMT1	437.155	-1.3335	0.4709	-2.83181	0.00462849	0.0330439	liver	down
FIP1L1	16.2881	-1.89043	0.668893	-2.82621	0.00471019	0.0333458	liver	down
RGS6	77.8237	-1.10909	0.392327	-2.82695	0.00469933	0.0333458	liver	down
RHOJ	17.5766	-1.9111	0.675821	-2.82783	0.00468652	0.0333458	liver	down
LOC283194	289.224	-1.0835	0.38374	-2.82354	0.00474971	0.0335156	liver	down
MCF2	115.611	-1.6152	0.572491	-2.82136	0.00478206	0.0335156	liver	down
SNORD32B	20.2627	-1.92356	0.681599	-2.82213	0.00477052	0.0335156	liver	down
ABCG4	36.5673	-1.47733	0.524469	-2.81681	0.00485038	0.0338427	liver	down
MYH13	41.9307	-1.32802	0.471594	-2.81603	0.00486205	0.0338543	liver	down
OR52W1	16.1106	-2.30019	0.817868	-2.81242	0.004917	0.0338926	liver	down
SAR1B	441.886	-1.11559	0.396571	-2.81308	0.00490687	0.0338926	liver	down
DPYSL5	479.418	-1.00275	0.35704	-2.8085	0.00497735	0.034165	liver	down
TSPAN7	13.497	-2.51828	0.898302	-2.80338	0.00505694	0.0345014	liver	down
CDC42BPB	15.243	-2.05621	0.734167	-2.80073	0.00509864	0.0347159	liver	down
LRRTM3	69.0975	-1.42014	0.509794	-2.78572	0.00534085	0.0359186	liver	down
CMSS1	23.8989	-1.65658	0.59632	-2.778	0.00546945	0.0365062	liver	down
COL25A1-DT	10.8378	-2.46255	0.887636	-2.77428	0.00553246	0.036854	liver	down
FAM167A	13.3157	-2.44287	0.881585	-2.771	0.0055884	0.0370037	liver	down
GABRB1	16.3758	-1.8016	0.650121	-2.77118	0.0055853	0.0370037	liver	down
BMPER	50.0633	-1.22014	0.443232	-2.75283	0.0059083	0.0387565	liver	down
OTC	563.205	-1.26486	0.459597	-2.75212	0.00592113	0.0387565	liver	down
PCBP1-AS1	44.6278	-1.33125	0.483622	-2.75267	0.00591119	0.0387565	liver	down
YAP1	59.8093	-1.04004	0.378424	-2.74834	0.00598985	0.0390175	liver	down
TMEM107	15.4963	-2.11441	0.769638	-2.74728	0.00600914	0.0390306	liver	down
APOOL	11.0098	-2.57675	0.938895	-2.74445	0.0060613	0.0392635	liver	down
CACTIN	193.098	-1.31223	0.478249	-2.74382	0.00607296	0.0392635	liver	down
OR51S1	22.1313	-2.12561	0.777672	-2.7333	0.00627033	0.0400355	liver	down
RSF1	29.7566	-1.38317	0.506327	-2.73178	0.00629937	0.0401451	liver	down
SLC4A1AP	65.9875	-1.61898	0.592962	-2.73033	0.00632716	0.0402465	liver	down
PPP5C	57.3211	-1.57227	0.577582	-2.72215	0.0064858	0.0408714	liver	down
OSBPL1A	49.2708	-1.50724	0.555481	-2.7134	0.00665961	0.0417682	liver	down
ARHGAP31-AS1	266.714	-1.58709	0.585616	-2.71011	0.00672609	0.0420722	liver	down
LINC01992	11.5754	-2.16232	0.798549	-2.70781	0.00677285	0.0422087	liver	down
PPP2R2C	97.021	-1.54035	0.5712	-2.69668	0.00700336	0.0431682	liver	down
PRAMEF25	61.3495	-1.00316	0.37353	-2.68562	0.0072396	0.0440626	liver	down
ARL6	11.3204	-2.33536	0.870296	-2.68341	0.0072875	0.0441952	liver	down
FBXW7	50.2534	-1.41919	0.52937	-2.68091	0.00734224	0.0443432	liver	down
EIF4A3	161.258	-1.31605	0.491596	-2.67709	0.00742643	0.0446028	liver	down
LOC102467217	54.7052	-1.13581	0.424848	-2.67346	0.00750737	0.0449645	liver	down
LMO7	592.103	-1.0618	0.397864	-2.66876	0.00761328	0.045438	liver	down
OTUD6B-AS1	10.5346	-2.24603	0.842602	-2.66558	0.00768548	0.0456275	liver	down
RNF217	170.757	-1.03651	0.388797	-2.66593	0.00767755	0.0456275	liver	down
ZBTB7A1	311.203	-1.37078	0.515047	-2.66148	0.0077799	0.0460266	liver	down
OR52R1	19.3592	-2.08536	0.785015	-2.65646	0.00789658	0.0462319	liver	down
NBAT1	19.9828	-1.6564	0.62523	-2.64926	0.00806679	0.046979	liver	down
FIS1	9.22698	-2.74168	1.03822	-2.64075	0.00827217	0.0479333	liver	down
RNASEH2C	29.9607	-1.35952	0.515412	-2.63773	0.00834637	0.0481982	liver	down
TBC1D9	16.3284	-1.77114	0.672331	-2.63433	0.00843037	0.0486003	liver	down
ANKFN1	6.00286	-3.41028	1.29683	-2.62969	0.00854619	0.0489294	liver	down
C15orf65	9.98468	-2.92353	1.11196	-2.62915	0.00855974	0.0489294	liver	down
FAM74A3	245.049	-1.1258	0.428577	-2.62684	0.00861823	0.0491806	liver	down
KAT5	34.907	-1.23729	0.471447	-2.62446	0.00867872	0.0492765	liver	down
KIF19	42.2552	-1.65808	0.631755	-2.62456	0.00867608	0.0492765	liver	down
C11orf87	58.4277	-1.32173	0.504001	-2.62248	0.00872923	0.0494803	liver	down
OR4D11	24.8748	-1.43977	0.549948	-2.618	0.00884465	0.0498008	liver	down
LINC02210	27.377	5.29023	0.904265	5.85031	4.90645e-09	7.16587e-06	spleen	up
AGO31	310.99	1.72571	0.328912	5.24672	1.54831e-07	0.000150754	spleen	up
ITPR2	425.873	2.04916	0.410636	4.99022	6.03115e-07	0.000440424	spleen	up
LOC150776	1094.47	1.65821	0.358784	4.62176	3.8049e-06	0.00185235	spleen	up
NBPF19	111.953	1.53552	0.330115	4.65147	3.29584e-06	0.00185235	spleen	up
TMEM26-AS11	53.0895	2.32973	0.539945	4.31476	1.59776e-05	0.00518563	spleen	up
NYAP11	3840.67	1.08809	0.262407	4.14658	3.37472e-05	0.00821464	spleen	up
SLC38A7	885.165	1.42849	0.343537	4.15818	3.20787e-05	0.00821464	spleen	up
PCOLCE1	212.453	1.40066	0.344023	4.07141	4.67304e-05	0.0105	spleen	up
IFT22	274.022	1.28276	0.32265	3.9757	7.0172e-05	0.0146409	spleen	up
ZNF626	333.191	1.75726	0.460538	3.81566	0.000135819	0.0247954	spleen	up
MZT2A	170.117	1.77854	0.486186	3.65816	0.000254036	0.0353353	spleen	up
DUSP261	237.373	1.32217	0.368824	3.58483	0.000337302	0.0394104	spleen	up
TFEB	1042.15	1.40003	0.389726	3.59233	0.000327734	0.0394104	spleen	up
TTC9	629.431	1.46257	0.406161	3.60097	0.000317033	0.0394104	spleen	up
DERL11	97.6226	1.39309	0.391373	3.55949	0.000371569	0.0417444	spleen	up
PRDM6	40.4754	1.63412	0.460816	3.54614	0.000390913	0.042291	spleen	up
ARPC1A	296.779	1.03572	0.295187	3.50869	0.000450312	0.0465947	spleen	up
CDH201	610.503	1.10725	0.317037	3.49248	0.000478549	0.0465947	spleen	up
LOC101929718	63.2195	2.01207	0.575331	3.49724	0.000470104	0.0465947	spleen	up
MBLAC2	141.918	-5.91544	0.592442	-9.98485	1.77575e-23	5.18696e-20	spleen	down
TTC41P	70.6651	-1.76077	0.398701	-4.41626	1.00423e-05	0.0041905	spleen	down
PIK3R41	902.679	-5.91269	1.36635	-4.32737	1.50899e-05	0.00518563	spleen	down
SLFN12L	75.4705	-1.84636	0.433587	-4.25833	2.05957e-05	0.00601601	spleen	down
MOGAT2	42.5134	-2.28269	0.577517	-3.95259	7.73087e-05	0.0150546	spleen	down
C12orf73	42.7486	-1.75888	0.468132	-3.75723	0.000171805	0.0269356	spleen	down
ESRP1	114.065	-1.58754	0.421483	-3.76655	0.000165521	0.0269356	spleen	down
F2	60.2629	-2.05263	0.547029	-3.75232	0.000175206	0.0269356	spleen	down
TMEM971	620.866	-3.73426	1.01404	-3.68256	0.000230899	0.0337229	spleen	down
ADGRV1	1191.83	1.51917	0.188687	8.05127	8.19422e-16	2.46974e-12	lung	up
OVOL3	174.152	1.90567	0.246819	7.72091	1.15499e-14	1.74056e-11	lung	up
TBCB	294.532	1.50847	0.230159	6.55402	5.6009e-11	3.37622e-08	lung	up
CYB561D2	54.2565	2.92557	0.555333	5.26814	1.37813e-07	2.44335e-05	lung	up
CCDC151	88.0814	1.6858	0.327378	5.1494	2.61323e-07	4.3757e-05	lung	up
AADACL21	97.0124	1.27936	0.275524	4.64336	3.42786e-06	0.000333276	lung	up
FAM228A	88.2811	1.23181	0.270673	4.55093	5.341e-06	0.000447161	lung	up
SLC8B1	86.3403	1.23252	0.289219	4.26155	2.03018e-05	0.00122379	lung	up
METTL6	74.4952	1.40484	0.338314	4.15249	3.28877e-05	0.00180224	lung	up
RAB3D	64.7687	1.54923	0.39164	3.95575	7.62958e-05	0.00306608	lung	up
RAB301	78.1597	1.16476	0.32132	3.62492	0.000289047	0.00898132	lung	up
GPLD1	36.9115	1.48378	0.43183	3.43602	0.000590319	0.014849	lung	up
TESK22	2839.85	1.22274	0.356434	3.43048	0.000602519	0.014849	lung	up
WNT5A	54.8421	1.1517	0.336501	3.42258	0.00062029	0.0149564	lung	up
PCF11	63.152	1.25772	0.377756	3.32945	0.000870185	0.0194647	lung	up
RBFOX3	41.0035	1.28432	0.385806	3.32892	0.000871841	0.0194647	lung	up
CACNA2D2	89.9255	2.79306	0.841304	3.31992	0.000900447	0.0198098	lung	up
IRF2BPL	55.3612	1.09485	0.330804	3.30967	0.000934051	0.0198256	lung	up
RTN1	35.8439	1.64143	0.508641	3.22709	0.00125055	0.0245043	lung	up
CASC9	37.0124	1.38401	0.433139	3.1953	0.00139684	0.0268157	lung	up
MAP3K20-AS11	68.5365	1.05856	0.336422	3.14652	0.00165226	0.0305516	lung	up
SNORD144	26.3291	1.50099	0.478808	3.13485	0.00171942	0.031408	lung	up
KLF9	49.0832	1.55118	0.496198	3.12613	0.00177123	0.0321596	lung	up
KLHL35	36.7934	1.74135	0.561016	3.10392	0.00190973	0.0337141	lung	up
SERPINB3	26.658	1.4395	0.469943	3.06313	0.00219035	0.0358788	lung	up
NBPF191	78.1067	1.05118	0.350589	2.99832	0.00271468	0.0417452	lung	up
DEPTOR	288.136	-1.14186	0.184749	-6.18058	6.3867e-10	2.74993e-07	lung	down
EMILIN1	229.009	-1.33292	0.218936	-6.08819	1.14195e-09	4.30228e-07	lung	down
PIP5K1C1	300.488	-1.12815	0.198638	-5.67941	1.35161e-08	4.07374e-06	lung	down
LINC00276	24.9375	-2.85142	0.565206	-5.04491	4.53724e-07	6.83762e-05	lung	down
CYP3A5	50.9934	-1.58599	0.348411	-4.55207	5.31196e-06	0.000447161	lung	down
SLFN12L1	63.1299	-1.50506	0.340428	-4.42109	9.82024e-06	0.00068833	lung	down
LOC100506801	84.3226	-1.31331	0.306279	-4.28796	1.80319e-05	0.00113225	lung	down
TMEM26-AS12	37.6886	-1.7587	0.416223	-4.22538	2.38542e-05	0.00133733	lung	down
CDK5RAP2	45.7532	-1.57024	0.39674	-3.95785	7.56269e-05	0.00306608	lung	down
EXOC6B	69.0218	-1.37871	0.347943	-3.96247	7.41773e-05	0.00306608	lung	down
SLC46A12	638.102	-1.87185	0.473198	-3.95575	7.62959e-05	0.00306608	lung	down
THUMPD1	47.9699	-1.41105	0.37888	-3.72428	0.000195877	0.00648763	lung	down
TNFAIP1	67.9067	-1.10873	0.302544	-3.66469	0.000247641	0.00777489	lung	down
MIR3128	41.0457	-1.4518	0.413712	-3.50921	0.000449444	0.0127795	lung	down
SARM12	1143.42	-1.81763	0.520962	-3.48899	0.000484851	0.0132849	lung	down
OSBPL5	31.7113	-1.50516	0.436493	-3.44831	0.000564103	0.0146569	lung	down
ZSCAN25	43.0647	-1.28042	0.38621	-3.31536	0.000915264	0.0198256	lung	down
C19orf47	83.6798	-1.12505	0.341891	-3.29068	0.000999449	0.0208384	lung	down
LOC646548	32.7372	-1.64977	0.503343	-3.27763	0.00104681	0.0214632	lung	down
INMT	28.3873	-1.88161	0.575616	-3.26887	0.00107978	0.0218421	lung	down
SUCLG2	26.5598	-1.60519	0.49548	-3.23968	0.00119665	0.0237283	lung	down
LRP5	43.1045	-1.27763	0.40902	-3.12365	0.00178626	0.0322382	lung	down
BLVRB	28.7534	-1.54618	0.495407	-3.12104	0.00180216	0.0323315	lung	down
DEFB1101	51.7553	-1.04238	0.338607	-3.07845	0.00208081	0.0349601	lung	down
SMC6	34.172	-1.23847	0.417116	-2.96914	0.00298638	0.0441223	lung	down
TOR1AIP2	44.7669	-1.20736	0.407211	-2.96494	0.0030274	0.0444167	lung	down
LINC022101	13.4166	6.3106	1.3123	4.80882	1.51825e-06	0.000453372	kidney	up
GCH1	24.7049	2.0542	0.489587	4.19577	2.71944e-05	0.00659803	kidney	up
CLRN3	117.521	1.13311	0.27504	4.11979	3.79217e-05	0.00865954	kidney	up
S100A5	125.782	1.07243	0.265364	4.04136	5.31421e-05	0.0103149	kidney	up
S100A6	127.862	1.05239	0.260163	4.0451	5.23016e-05	0.0103149	kidney	up
BAZ1A	11.6545	2.91334	0.808419	3.60375	0.000313659	0.0368977	kidney	up
SLC46A13	1434.31	-1.78841	0.143327	-12.4778	9.86753e-36	3.83057e-32	kidney	down
SARM13	2421.81	-1.79654	0.14851	-12.0971	1.09471e-33	2.12483e-30	kidney	down
CYP4F11	349.221	-1.87693	0.18426	-10.1863	2.28239e-24	2.95341e-21	kidney	down
LINC02206	7503.38	-1.32307	0.144509	-9.15558	5.40672e-20	5.24722e-17	kidney	down
MYO18A2	248.007	-2.40831	0.271047	-8.88519	6.38136e-19	4.95449e-16	kidney	down
BIRC6	2026.01	-1.22202	0.186301	-6.55941	5.40207e-11	3.49514e-08	kidney	down
PRSS23	200.304	-1.04393	0.186897	-5.58555	2.32962e-08	1.29194e-05	kidney	down
ZNF6261	103.808	-1.60167	0.300395	-5.33188	9.71998e-08	4.71662e-05	kidney	down
MCOLN2	148.784	-1.2764	0.241974	-5.27497	1.3278e-07	5.72723e-05	kidney	down
C19orf54	119.128	-1.1449	0.233447	-4.90432	9.37535e-07	0.000303293	kidney	down
ITPKC	116.236	-1.05793	0.228846	-4.6229	3.78419e-06	0.00104923	kidney	down
SEC11A	73.8645	-1.26523	0.312483	-4.04897	5.1443e-05	0.0103149	kidney	down
VPS26A	11.4653	-3.93805	0.985182	-3.99728	6.40746e-05	0.0118446	kidney	down
ARMC4	31.5914	-1.67411	0.423953	-3.9488	7.85436e-05	0.0132568	kidney	down
LOC101928627	29.4037	-1.76768	0.464592	-3.80481	0.000141913	0.0220362	kidney	down
DEFB1102	10.6425	-3.19792	0.857912	-3.72756	0.000193342	0.0268055	kidney	down

## Sheet: Supplementary Table 4
Supplementary Table 4 The DEGs of tissues (heart, liver, spleen, lung and kidney) from the mice exposed by the intramuscular injection. (|log2 (fold change)| > 1, adjust p value < 0.05)
gene	baseMean	log2FoldChange	lfcSE	stat	pvalue	padj	tissue	regulation
SPG11	91.6609	2.38021	0.402352	5.91575	3.30374e-09	3.39955e-06	heart	up
ITM2B	92.8938	3.00798	0.522859	5.75294	8.77024e-09	6.23927e-06	heart	up
TESK2	4587.1	2.1444	0.373147	5.74679	9.09515e-09	6.23927e-06	heart	up
TOE1	2358.82	2.0426	0.367533	5.5576	2.73505e-08	1.40718e-05	heart	up
DNAH2	170.723	1.79936	0.33418	5.38442	7.2678e-08	3.32381e-05	heart	up
CFAP206	128.739	8.57945	1.62441	5.28157	1.28082e-07	4.7926e-05	heart	up
MUTYH	2331.89	1.95999	0.376946	5.19967	1.99647e-07	6.84788e-05	heart	up
LINC02523	85.7602	2.78302	0.542295	5.13193	2.8679e-07	9.08022e-05	heart	up
DNAAF4	99.292	2.33489	0.465274	5.01832	5.21257e-07	0.000142386	heart	up
DNAAF4-CCPG1	99.7033	2.34203	0.465942	5.02644	4.99659e-07	0.000142386	heart	up
PI4K2A	19.8032	3.96871	0.792668	5.00678	5.53491e-07	0.000142386	heart	up
WDR61	21.1931	3.84082	0.7895	4.86487	1.14531e-06	0.000277301	heart	up
CPNE5	56.3176	2.36342	0.487048	4.85253	1.21898e-06	0.000278741	heart	up
KLLN	18.3941	3.45393	0.75909	4.55009	5.36221e-06	0.00116162	heart	up
GNPTAB	296.942	1.40242	0.314748	4.45568	8.36259e-06	0.00163907	heart	up
MT1IP	43.5964	2.06006	0.463568	4.44393	8.83324e-06	0.00165262	heart	up
NACAD	569.358	1.74082	0.396257	4.39316	1.11716e-05	0.00199923	heart	up
AQP1	16.6431	4.93039	1.16159	4.24452	2.19062e-05	0.00375692	heart	up
TWISTNB	10131.8	1.40951	0.336213	4.19233	2.76107e-05	0.00437098	heart	up
ANKRD2	576.916	1.32814	0.320419	4.14499	3.39824e-05	0.00518043	heart	up
HPDL	612.043	1.76501	0.426939	4.1341	3.56348e-05	0.00523831	heart	up
C19orf12	153.692	1.99634	0.495193	4.03143	5.54385e-05	0.00747279	heart	up
C1QTNF5	162.805	1.31706	0.327593	4.02041	5.80975e-05	0.00747279	heart	up
MFRP	162.805	1.31706	0.327593	4.02041	5.80975e-05	0.00747279	heart	up
PDIA5	30.0809	2.79908	0.702673	3.98347	6.79157e-05	0.00847095	heart	up
RAB44	46.3554	1.97533	0.500423	3.94731	7.90335e-05	0.00929434	heart	up
SCRN3	660.192	1.45264	0.367789	3.94967	7.82597e-05	0.00929434	heart	up
LOC101927048	18.5812	3.50376	0.892201	3.9271	8.59779e-05	0.00983014	heart	up
LOC105369532	152.816	2.10286	0.539442	3.8982	9.69099e-05	0.0107806	heart	up
ABTB1	73.4778	1.7102	0.439582	3.89051	0.000100034	0.0108352	heart	up
KIF12	71.7219	2.32754	0.605865	3.84168	0.000122196	0.0128672	heart	up
LINC02210	5.57178	5.88006	1.53286	3.83602	0.000125046	0.0128672	heart	up
INTS3	62.9917	1.59871	0.42821	3.73347	0.000188859	0.0185082	heart	up
SLC9A6	27.7794	3.3021	0.883855	3.73602	0.000186959	0.0185082	heart	up
TMEM38B	15.6246	2.71455	0.728242	3.72754	0.000193359	0.0185085	heart	up
BCL2L2	10.6343	4.30154	1.16432	3.69446	0.000220355	0.0206132	heart	up
CAST	5.30605	5.80813	1.57492	3.68789	0.000226118	0.0206822	heart	up
FAM168B	37.0343	2.18849	0.607018	3.60531	0.000311778	0.0273038	heart	up
EIF3J	19.2234	2.79629	0.777348	3.59722	0.000321633	0.0275273	heart	up
GTPBP10	16.4157	2.5578	0.712013	3.59235	0.000327706	0.0275273	heart	up
ENTPD4	102.644	1.40582	0.392974	3.57738	0.00034705	0.028009	heart	up
NLK	36.5297	1.86386	0.525415	3.5474	0.000389049	0.0307947	heart	up
GRM8	378.684	1.35042	0.387032	3.48916	0.000484545	0.0369331	heart	up
RRP12	54.666	1.39408	0.402501	3.46353	0.000533131	0.0398976	heart	up
RNF216P1	33.6599	2.26423	0.655595	3.4537	0.000552946	0.0406415	heart	up
INSRR	25.6446	2.05696	0.604618	3.40208	0.000668751	0.0474583	heart	up
CFAP73	1019.41	1.52834	0.451631	3.38405	0.000714238	0.0498272	heart	up
LOC101409256	18.8513	2.33877	0.692248	3.37851	0.000728785	0.0499874	heart	up
SARM1	1030.92	-2.00608	0.284579	-7.04928	1.79843e-12	7.40235e-09	heart	down
OR52E2	148.577	-2.92511	0.436598	-6.69977	2.08743e-11	4.29593e-08	heart	down
MYO18A	440.913	-1.98449	0.313213	-6.33592	2.35932e-10	3.23699e-07	heart	down
SLC46A1	540.042	-1.84407	0.331033	-5.57065	2.53788e-08	1.40718e-05	heart	down
OR52E5	190.217	-2.49882	0.472988	-5.28305	1.27052e-07	4.7926e-05	heart	down
RAD54B	2507.59	-1.5835	0.351208	-4.50871	6.52225e-06	0.00134228	heart	down
SNUPN	792.25	-1.24079	0.295398	-4.20039	2.66456e-05	0.00437098	heart	down
PDS5B	610.421	-1.38022	0.341195	-4.04526	5.2266e-05	0.00741817	heart	down
PRAMEF6	7.76961	-5.53716	1.53453	-3.60837	0.000308125	0.0273038	heart	down
NUDT19	51.5364	-1.91794	0.535841	-3.5793	0.000344509	0.028009	heart	down
ZNF709	1885.21	1.40513	0.175758	7.99469	1.29899e-15	6.72618e-13	liver	up
TESK21	243.633	1.4799	0.207203	7.14227	9.18046e-13	3.39546e-10	liver	up
RPP25	712.185	1.16931	0.168472	6.9407	3.90172e-12	1.26269e-09	liver	up
IQUB	298.374	1.34869	0.209129	6.44908	1.12531e-10	2.42786e-08	liver	up
RAB30	73.6182	1.87346	0.320308	5.84891	4.94797e-09	7.11683e-07	liver	up
LINC02201	135.637	1.20985	0.223165	5.42134	5.91544e-08	5.67225e-06	liver	up
TOE11	142.598	1.33794	0.251577	5.31822	1.04789e-07	8.4781e-06	liver	up
MUTYH1	156.974	1.3215	0.256056	5.16101	2.45622e-07	1.8169e-05	liver	up
CLEC4GP1	207.629	1.11841	0.21805	5.12915	2.91053e-07	2.09316e-05	liver	up
MFSD14C	44.3615	2.01009	0.398449	5.0448	4.54005e-07	3.09321e-05	liver	up
AADACL2	74.6025	1.51799	0.304722	4.98156	6.30727e-07	4.08238e-05	liver	up
PLEKHA1	144.217	1.27689	0.263715	4.84193	1.28582e-06	7.37558e-05	liver	up
LINC01989	75.6261	1.62133	0.353043	4.59244	4.38093e-06	0.000222397	liver	up
NF1	56.9783	1.59412	0.348144	4.5789	4.67418e-06	0.00023272	liver	up
SLFN13	164.568	1.11116	0.251173	4.42386	9.69512e-06	0.000440363	liver	up
PTEN	294.653	1.12109	0.254125	4.41155	1.02632e-05	0.000450365	liver	up
ATR	54.6921	1.47408	0.345524	4.26621	1.98822e-05	0.000804296	liver	up
STEAP4	152.904	1.17268	0.277814	4.22109	2.43123e-05	0.000953705	liver	up
MAP3K20-AS1	35.5032	2.0709	0.50334	4.11432	3.88316e-05	0.00139632	liver	up
LINC02230	24.658	2.25045	0.552513	4.07311	4.63902e-05	0.00160139	liver	up
KL	43.2415	1.47528	0.388487	3.79749	0.000146166	0.00440027	liver	up
GOPC	13.5015	2.68403	0.711184	3.77404	0.000160628	0.00478006	liver	up
SAYSD1	75.9753	1.06855	0.286232	3.73316	0.00018909	0.00543949	liver	up
OR9Q2	16.2795	2.35798	0.640943	3.67892	0.000234222	0.0065913	liver	up
LINC02711	33.1874	1.54079	0.41957	3.6723	0.000240382	0.00662072	liver	up
PIK3R4	58.7324	1.75233	0.493406	3.55149	0.000383057	0.0101197	liver	up
CHRNA3	26.9318	1.69834	0.486783	3.48891	0.000484994	0.0120736	liver	up
ZNF285	2064.29	1.47187	0.434637	3.38643	0.000708081	0.0161432	liver	up
PTGER4P2-CDK2AP2P2	22.9726	1.80172	0.533676	3.37605	0.000735338	0.016412	liver	up
SDSL	30.6399	1.50099	0.45696	3.28474	0.00102077	0.0205628	liver	up
HPDL1	34.3649	1.33327	0.425376	3.13433	0.00172247	0.0299293	liver	up
ITPR2	22.7319	1.56223	0.499837	3.12547	0.00177519	0.0303882	liver	up
LINC00547	25.7885	1.39372	0.466704	2.98632	0.00282361	0.0430194	liver	up
ETHE1	1287.3	-1.58706	0.13462	-11.7892	4.4365e-32	5.74305e-29	liver	down
PHLDB3	2130.66	-1.46391	0.124	-11.8058	3.64326e-32	5.74305e-29	liver	down
COL6A6	1116.29	-1.41478	0.134772	-10.4976	8.8586e-26	7.64498e-23	liver	down
SPATA5	766.366	-1.84972	0.178648	-10.354	4.01357e-25	2.59778e-22	liver	down
TNFRSF10A	1216.78	-1.09373	0.151361	-7.22596	4.97561e-13	2.14697e-10	liver	down
GRXCR2	95.6544	-2.34996	0.344516	-6.82103	9.03881e-12	2.60016e-09	liver	down
MYO18A1	183.462	-4.22291	0.627372	-6.73111	1.68376e-11	4.35925e-09	liver	down
DACT3-AS1	477.542	-1.21029	0.193816	-6.24452	4.25095e-10	7.86122e-08	liver	down
COL9A2	441.877	-1.32297	0.213989	-6.18244	6.31194e-10	1.08944e-07	liver	down
FAM98C	297.427	-1.27225	0.222463	-5.71894	1.07192e-08	1.40755e-06	liver	down
PLAC8L1	768.21	-1.03566	0.188081	-5.50643	3.66174e-08	4.3092e-06	liver	down
ZNF607	184.534	-1.38208	0.258435	-5.34788	8.89891e-08	7.67976e-06	liver	down
ZNRF2	93.5475	-1.74892	0.326684	-5.35354	8.62487e-08	7.67976e-06	liver	down
MFGE8	25.7388	-3.22176	0.616663	-5.22451	1.74619e-07	1.32967e-05	liver	down
SLFN12L	293.008	-1.17334	0.229333	-5.11633	3.11541e-07	2.17995e-05	liver	down
SLC46A11	1053.32	-2.26753	0.464406	-4.88265	1.04671e-06	6.45224e-05	liver	down
MRPS31P5	29.679	-2.03838	0.456078	-4.46937	7.84521e-06	0.000369296	liver	down
MUC7	75.5559	-1.29099	0.291619	-4.427	9.55549e-06	0.000440363	liver	down
ITGA6-AS1	39.4115	-1.75527	0.399134	-4.39768	1.09412e-05	0.000472115	liver	down
SARM11	1916.34	-2.21349	0.552403	-4.00702	6.14905e-05	0.00201518	liver	down
FCGBP	62.5707	-1.47767	0.429881	-3.4374	0.000587323	0.0136989	liver	down
MALINC1	44.1211	-1.26591	0.373934	-3.38537	0.000710824	0.0161432	liver	down
SMIM35	32.4581	-1.50086	0.447287	-3.35548	0.000792278	0.0175317	liver	down
MGC32805	71.8448	-1.04245	0.321811	-3.23931	0.00119818	0.0238623	liver	down
OSBPL5	15.5979	-2.00849	0.625026	-3.21345	0.0013115	0.0257715	liver	down
NPY6R	17.8087	-1.97668	0.616058	-3.2086	0.00133383	0.0259646	liver	down
HECW1	31.7616	-1.30899	0.415578	-3.14981	0.00163379	0.0292227	liver	down
ADGRL3	787.633	-1.32158	0.420403	-3.14362	0.00166875	0.0293367	liver	down
TMEM254	20.9406	-1.62342	0.52431	-3.0963	0.0019595	0.0329424	liver	down
LMO3	148.335	-1.66471	0.546867	-3.04409	0.00233385	0.0380021	liver	down
ZMPSTE24	64.7487	-1.0171	0.334883	-3.03717	0.00238814	0.0383324	liver	down
NBPF19	125.425	1.8339	0.3547	5.17029	2.33736e-07	0.000332712	spleen	up
PCF11	293.26	2.57194	0.50577	5.0852	3.67233e-07	0.000332712	spleen	up
TESK22	1589.6	1.57587	0.317757	4.95935	7.07295e-07	0.000332712	spleen	up
TOE12	837.376	1.96208	0.40669	4.8245	1.40353e-06	0.000471587	spleen	up
PCF11-AS1	249.636	2.44748	0.510263	4.79651	1.61451e-06	0.000474667	spleen	up
MUTYH2	839.412	2.0802	0.462973	4.49313	7.01847e-06	0.00183416	spleen	up
KRI1	53.7377	2.21862	0.53225	4.16839	3.06757e-05	0.00661733	spleen	up
ITPR21	396.904	2.00197	0.491933	4.06959	4.70955e-05	0.00852066	spleen	up
TFEB	1222.29	1.79594	0.446066	4.02617	5.6692e-05	0.00952426	spleen	up
SLC38A11	249.476	1.60181	0.402602	3.97865	6.93071e-05	0.0108674	spleen	up
LOC150776	1068.96	1.69991	0.440452	3.85946	0.000113638	0.0167048	spleen	up
MRE11	95.3853	2.10479	0.558655	3.7676	0.000164827	0.0228043	spleen	up
GABRA2	130.154	1.54279	0.418301	3.68822	0.000225831	0.0265577	spleen	up
HCN1	307.239	1.52889	0.418926	3.64956	0.000262694	0.0280844	spleen	up
RAD54L2	133.056	1.48755	0.406602	3.65848	0.000253714	0.0280844	spleen	up
LMO7	397.203	1.36396	0.383275	3.55869	0.000372703	0.0381129	spleen	up
AGO3	273.202	1.56197	0.442219	3.53211	0.000412265	0.0387859	spleen	up
TTC9	710.468	1.7806	0.503409	3.53707	0.00040459	0.0387859	spleen	up
EXD2	10196.9	1.32355	0.379146	3.49088	0.000481435	0.0413153	spleen	up
SLC13A4	3657.52	1.42478	0.408815	3.48516	0.000491848	0.0413153	spleen	up
NDUFAF6	156.127	1.72584	0.502666	3.43337	0.000596139	0.0471904	spleen	up
ZNF485	64.0464	2.0792	0.606672	3.42723	0.000609772	0.0471904	spleen	up
LRP1	81.6954	1.76442	0.518818	3.40085	0.000671759	0.0493743	spleen	up
TBC1D3B	61.8523	-2.47198	0.49451	-4.99884	5.76749e-07	0.000332712	spleen	down
TBC1D3G	62.3622	-2.48594	0.495965	-5.01232	5.37767e-07	0.000332712	spleen	down
TBC1D3L	63.3186	-2.40026	0.490006	-4.89844	9.66022e-07	0.00037868	spleen	down
SLFN12L1	73.7187	-1.71167	0.410829	-4.16637	3.09484e-05	0.00661733	spleen	down
CYP2T1P	71.9655	-1.86955	0.457168	-4.08941	4.32465e-05	0.00847631	spleen	down
CLPP	339.11	-1.16978	0.311819	-3.75148	0.000175796	0.0229706	spleen	down
VAMP4	286.059	-1.28932	0.348247	-3.70233	0.000213628	0.0264449	spleen	down
INMT-MINDY4	114.1	-1.42445	0.40712	-3.49883	0.000467301	0.0413153	spleen	down
MINDY4	112.317	-1.40287	0.409974	-3.42184	0.000621983	0.0471904	spleen	down
CCDC151	108.102	2.16024	0.296413	7.28793	3.14754e-13	5.43424e-10	lung	up
METTL6	96.1986	1.99094	0.269827	7.37859	1.59976e-13	5.43424e-10	lung	up
PCF111	106.006	2.32389	0.331096	7.0188	2.2378e-12	2.57571e-09	lung	up
AADACL21	107.92	1.60505	0.256818	6.24976	4.11088e-10	2.47047e-07	lung	up
PCF11-AS11	95.072	2.20514	0.353219	6.24299	4.29273e-10	2.47047e-07	lung	up
GAS5	131.569	1.33269	0.270433	4.92798	8.3085e-07	0.000220687	lung	up
SLC38A111	156.013	1.03399	0.223589	4.6245	3.75501e-06	0.000720336	lung	up
OSBPL3	27.2404	2.26052	0.517606	4.36725	1.25819e-05	0.00181021	lung	up
TRIM64C	96.7323	1.06252	0.249151	4.26456	2.00293e-05	0.00256152	lung	up
ALG5	41.0833	1.75443	0.437689	4.0084	6.11307e-05	0.00620837	lung	up
PRRC1	38.9009	1.64754	0.469282	3.51077	0.000446812	0.0266007	lung	up
BTBD1	56.9452	1.15326	0.337693	3.4151	0.000637583	0.0360198	lung	up
SMAD9	21.9604	1.94762	0.585377	3.32712	0.000877486	0.0426755	lung	up
CPED1	44.9815	1.36407	0.412385	3.30775	0.000940495	0.0438871	lung	up
ARHGAP5	299.657	-1.00972	0.199977	-5.04919	4.43694e-07	0.000141247	lung	down
SARM12	1001.33	-2.37992	0.524015	-4.54171	5.58004e-06	0.000963395	lung	down
SLC46A12	566.262	-2.33485	0.555089	-4.20627	2.59623e-05	0.00320171	lung	down
POLR1A	135.617	-1.07232	0.262227	-4.08929	4.32697e-05	0.00466907	lung	down
SLFN12L2	61.0073	-1.36979	0.33602	-4.07652	4.57155e-05	0.0047835	lung	down
PRX	45.9187	-1.4896	0.378672	-3.93375	8.36297e-05	0.00802149	lung	down
MYO18A2	974.436	-1.42654	0.376771	-3.78623	0.000152951	0.0128815	lung	down
EXOC6B	66.8435	-1.24475	0.353579	-3.52044	0.000430834	0.0260995	lung	down
LOC101928627	41.4497	-1.4054	0.413919	-3.39536	0.000685372	0.0375649	lung	down
NBPF191	81.7907	1.8479	0.349674	5.28464	1.25955e-07	2.99085e-05	kidney	up
LOC100506474	464.338	1.02607	0.197754	5.18863	2.11844e-07	4.25644e-05	kidney	up
MOGAT2	37.0226	2.74096	0.610177	4.49208	7.0532e-06	0.000614098	kidney	up
PIK3R41	134.487	3.72252	0.906462	4.10665	4.01437e-05	0.0024385	kidney	up
ZNF347	27.7656	1.83337	0.478066	3.83496	0.000125584	0.0066944	kidney	up
LERFS	146.507	2.43169	0.669715	3.63093	0.000282403	0.0120924	kidney	up
FAM228A	39.214	1.52757	0.436015	3.50348	0.000459222	0.0171355	kidney	up
PCDH9	72.5676	1.0082	0.295522	3.4116	0.000645829	0.0218715	kidney	up
CATSPERG	61.2859	1.1228	0.331354	3.38853	0.000702689	0.0226595	kidney	up
FBXL4	75.2813	1.03368	0.30825	3.35338	0.000798297	0.0251223	kidney	up
SLC6A8	41.5461	1.14634	0.373014	3.07318	0.0021179	0.0481039	kidney	up
TMEM97	135.249	2.38789	0.779546	3.06317	0.00219002	0.0483482	kidney	up
CYP4F11	324.843	-2.27241	0.177289	-12.8175	1.3077e-37	3.41571e-34	kidney	down
LGALS9	1716.98	-1.32362	0.149161	-8.87381	7.0688e-19	9.23185e-16	kidney	down
MCOLN2	136.958	-1.60913	0.233781	-6.88306	5.85798e-12	5.10034e-09	kidney	down
GOLGA6C	59.1993	-1.96813	0.345015	-5.70449	1.16693e-08	6.09603e-06	kidney	down
IFT22	1947.18	-1.06376	0.196616	-5.41035	6.29034e-08	1.96525e-05	kidney	down
SLC46A13	1374.87	-1.93815	0.390329	-4.96542	6.85528e-07	0.000119373	kidney	down
SEC24A	90.2491	-1.4573	0.306026	-4.762	1.91687e-06	0.000227585	kidney	down
SEC11A	69.9888	-1.44033	0.311802	-4.61938	3.84879e-06	0.000398795	kidney	down
MYO18A3	245.412	-2.32084	0.511264	-4.53941	5.64106e-06	0.000526231	kidney	down
ARMC4	28.713	-2.19825	0.492783	-4.46089	8.1621e-06	0.000673047	kidney	down
SPEF2	159.065	-1.02631	0.235342	-4.36094	1.29503e-05	0.000939615	kidney	down
FAM167A-AS1	168.288	-1.45554	0.334234	-4.35484	1.33161e-05	0.000940046	kidney	down
SARM13	2378.69	-1.78253	0.4287	-4.15799	3.21055e-05	0.00209649	kidney	down
PKD1P5-LOC105376752	95.0062	-1.10979	0.277985	-3.99226	6.5446e-05	0.00379878	kidney	down
PRDM6	67.6337	-1.30634	0.333077	-3.92203	8.78048e-05	0.00487971	kidney	down
FXYD6-FXYD2	90.2816	-1.28805	0.335508	-3.83911	0.000123481	0.0066944	kidney	down
TBX20	79.9153	-1.09378	0.290117	-3.77012	0.000163168	0.00835674	kidney	down
HABP4	78.1248	-1.39679	0.374626	-3.7285	0.000192627	0.00949322	kidney	down
LOC112577516	40.362	-1.53989	0.430449	-3.57739	0.000347038	0.0140407	kidney	down
SNRNP27	26.4371	-1.69815	0.474925	-3.57562	0.000349405	0.0140407	kidney	down
FXYD6	95.8826	-1.05244	0.308765	-3.40853	0.00065313	0.0218715	kidney	down
TMEM26-AS1	41.8835	-1.3088	0.396672	-3.29944	0.000968788	0.027286	kidney	down

## Sheet: Supplementary Table 5
Supplementary Table 5 The DEGs of tissues (heart, liver, spleen, lung and kidney) from the mice exposed by the intravenous injection. (|log2 (fold change)| > 1, adjust p value < 0.05)
gene	baseMean	log2FoldChange	lfcSE	stat	pvalue	padj	tissue	regulation
CNTN5	52.9127	6.14524	0.79325	7.74692	9.41455e-15	2.84508e-11	heart	up
FHOD3	4258.85	1.90693	0.258392	7.37999	1.58298e-13	2.39188e-10	heart	up
LGALS9	1094.12	2.08376	0.309457	6.7336	1.65515e-11	1.66728e-08	heart	up
ALDH5A1	4082.83	1.34714	0.233548	5.76816	8.01411e-09	4.84373e-06	heart	up
LINC02523	82.3323	2.95429	0.530425	5.56966	2.55233e-08	1.28552e-05	heart	up
CLASP1	2815.27	1.28407	0.234596	5.47351	4.41204e-08	1.89454e-05	heart	up
HABP4	71.4134	2.15903	0.396097	5.45077	5.01534e-08	1.89454e-05	heart	up
CGGBP1	403.294	1.1973	0.226462	5.28696	1.24364e-07	3.76105e-05	heart	up
TMEM266	336.094	1.37161	0.259439	5.28683	1.24455e-07	3.76105e-05	heart	up
SELENBP1	657.369	1.29803	0.25405	5.10936	3.23247e-07	8.88048e-05	heart	up
XKR9	344.079	1.25169	0.246865	5.07035	3.97082e-07	9.99984e-05	heart	up
AP5Z1	3881.24	1.33504	0.264439	5.04858	4.451e-07	0.000103469	heart	up
OR2H1	676.402	1.24888	0.255065	4.89632	9.7648e-07	0.00021078	heart	up
TRAM1	469.289	1.26287	0.258906	4.8777	1.07332e-06	0.000216238	heart	up
PIAS4	2567.37	1.08334	0.225103	4.81263	1.48954e-06	0.000281336	heart	up
MRPS23	79.0891	2.18268	0.454797	4.79924	1.59271e-06	0.000283128	heart	up
OGDH	244.241	1.22906	0.258185	4.76038	1.93226e-06	0.000291964	heart	up
SDC1	121.157	1.54328	0.324127	4.76134	1.92316e-06	0.000291964	heart	up
CFAP73	915.817	1.60591	0.34028	4.71938	2.36562e-06	0.000340423	heart	up
COL1A1	49.2314	2.3266	0.498129	4.67069	3.00193e-06	0.000412356	heart	up
SNCAIP	277.94	1.09889	0.238651	4.60458	4.133e-06	0.000520413	heart	up
CHD2	21.3988	3.19176	0.709044	4.5015	6.74756e-06	0.000711658	heart	up
CTNND1	495.646	1.0081	0.224076	4.49894	6.82928e-06	0.000711658	heart	up
TMX2-CTNND1	495.646	1.0081	0.224076	4.49894	6.82928e-06	0.000711658	heart	up
LSM5	15.6542	5.12635	1.17014	4.38098	1.18148e-05	0.00105013	heart	up
RDM1	108.941	1.38569	0.316147	4.38307	1.17019e-05	0.00105013	heart	up
NACAD	471.31	1.66122	0.380336	4.36776	1.25525e-05	0.00105734	heart	up
TBC1D3D	293.194	1.15548	0.266554	4.33489	1.45836e-05	0.00110179	heart	up
TBC1D3H	293.194	1.15548	0.266554	4.33489	1.45836e-05	0.00110179	heart	up
TBC1D3I	293.194	1.15548	0.266554	4.33489	1.45836e-05	0.00110179	heart	up
LOC101929762	69.594	1.48201	0.34983	4.23637	2.27166e-05	0.0015965	heart	up
ZNRF4	474.214	1.14829	0.270891	4.23895	2.24567e-05	0.0015965	heart	up
LOC101929595	251.514	1.08373	0.26824	4.04014	5.34202e-05	0.00316541	heart	up
FFAR4	202.062	1.07435	0.266476	4.03169	5.53771e-05	0.00321826	heart	up
ETV7	319.388	1.16886	0.295883	3.95042	7.80157e-05	0.00406489	heart	up
TMEM196	118.403	1.32519	0.339215	3.90665	9.35863e-05	0.00479352	heart	up
C1QTNF5	134.919	1.23436	0.32021	3.85483	0.000115808	0.00547655	heart	up
CUX1	273.094	1.02295	0.265393	3.85447	0.000115983	0.00547655	heart	up
MFRP	134.919	1.23436	0.32021	3.85483	0.000115808	0.00547655	heart	up
FRK	237.934	1.09798	0.285342	3.84796	0.000119107	0.00553754	heart	up
SCRN3	487.959	1.13841	0.299629	3.79938	0.000145057	0.0064465	heart	up
NGLY1	139.301	1.34873	0.357698	3.77058	0.000162867	0.00693218	heart	up
TCEAL2	129.241	1.22421	0.327724	3.73549	0.00018735	0.00754894	heart	up
SMAD5	120.283	1.26016	0.345214	3.65038	0.000261848	0.0094203	heart	up
DNAAF4-CCPG1	64.0429	1.80943	0.496361	3.64538	0.000266998	0.00949257	heart	up
DNAAF4	63.8548	1.80398	0.495787	3.63861	0.000274116	0.00963231	heart	up
PUS7	322.712	1.02353	0.283016	3.61651	0.000298599	0.0100806	heart	up
PRXL2A	115.021	1.10551	0.306964	3.60143	0.000316469	0.0101754	heart	up
HUWE1	80.5351	1.40857	0.392051	3.59284	0.0003271	0.0104052	heart	up
LVRN	149.221	1.0277	0.287998	3.56843	0.000359131	0.0113051	heart	up
ACAD10	225.225	1.12076	0.317279	3.53239	0.000411814	0.0126263	heart	up
PDIA5	20.1951	2.36945	0.671	3.53123	0.000413634	0.0126263	heart	up
SMIM35	69.533	1.31451	0.378491	3.47303	0.000514623	0.0142678	heart	up
G2E3-AS1	13.476	2.71274	0.789582	3.43567	0.000591087	0.0153393	heart	up
TWISTNB	7812.4	1.18351	0.34554	3.42511	0.000614545	0.0157386	heart	up
CTNNA1	75.8253	1.1334	0.334932	3.38398	0.000714436	0.0178432	heart	up
OR9Q1	81.072	1.34416	0.398797	3.37053	0.000750248	0.018138	heart	up
CCL14	142.603	1.00009	0.297044	3.3668	0.000760449	0.0182387	heart	up
OR9I1	25.2525	1.81119	0.539389	3.35785	0.000785513	0.0186915	heart	up
NPAS3	22.026	2.13032	0.638993	3.33387	0.000856459	0.0199094	heart	up
VCX	63.3833	1.27668	0.384175	3.32318	0.000889987	0.0205308	heart	up
SLC25A21	90.7742	1.20387	0.363565	3.3113	0.000928629	0.02126	heart	up
DNAJC24	33.2254	1.63258	0.499376	3.26924	0.00107836	0.0237868	heart	up
AKIRIN1	74.4184	1.29354	0.401429	3.22235	0.00127144	0.0271413	heart	up
CPNE5	32.2689	1.62232	0.509739	3.18264	0.00145938	0.028638	heart	up
NLK	28.0518	1.64649	0.519926	3.16678	0.00154136	0.0293556	heart	up
SNORD79	91.3776	1.05018	0.335138	3.13357	0.00172695	0.0314389	heart	up
JAZF1-AS1	19.0544	1.9105	0.612005	3.12171	0.00179805	0.0325372	heart	up
SYBU	78.7868	1.0693	0.344717	3.10197	0.00192238	0.0340377	heart	up
TOE1	1195.26	1.00585	0.327052	3.0755	0.0021015	0.0364984	heart	up
ATCAY	69.6324	1.10676	0.360567	3.0695	0.00214415	0.0370264	heart	up
SMILR	105.311	1.00018	0.329727	3.03335	0.00241859	0.0403811	heart	up
FOCAD	79.1592	1.2121	0.40425	2.99839	0.00271413	0.0433974	heart	up
EML3	141.509	1.18091	0.398659	2.96219	0.00305455	0.0473596	heart	up
ARHGAP5	435.73	-1.50545	0.249386	-6.03664	1.57352e-09	1.18879e-06	heart	down
LINC00337	27.8559	-2.60638	0.544533	-4.78645	1.69759e-06	0.000285007	heart	down
STEAP1	120.039	-1.6953	0.373	-4.54503	5.4927e-06	0.000663957	heart	down
TREML2	28.6168	-2.56335	0.569326	-4.50243	6.71811e-06	0.000711658	heart	down
SLC35D2	196.151	-1.3812	0.308447	-4.47791	7.53764e-06	0.000759292	heart	down
NCMAP	45.8424	-2.10619	0.47491	-4.43491	9.21096e-06	0.00089792	heart	down
SARM1	1015.08	-1.22772	0.281135	-4.36701	1.25957e-05	0.00105734	heart	down
LINC02223	3116.96	-1.27206	0.292309	-4.35177	1.35042e-05	0.00110179	heart	down
LINC01532	136.787	-1.20847	0.284144	-4.25301	2.10916e-05	0.00155461	heart	down
TRAPPC13	103.364	-1.76744	0.420501	-4.20319	2.63185e-05	0.00176744	heart	down
MOGAT2	52.3468	-2.17194	0.524134	-4.14386	3.41515e-05	0.00215012	heart	down
GPR153	455.854	-1.03906	0.253518	-4.09856	4.15724e-05	0.00256392	heart	down
DOHH	137.157	-1.37581	0.336717	-4.08595	4.3897e-05	0.00265313	heart	down
KRT5	162.908	-1.48688	0.370852	-4.00936	6.08831e-05	0.0034072	heart	down
KRR1	48.0462	-1.7467	0.464911	-3.75706	0.000171921	0.00711704	heart	down
POLR1A	64.7567	-1.39348	0.375997	-3.70609	0.000210483	0.00805165	heart	down
KIF19	68.7228	-1.4379	0.388364	-3.70245	0.000213526	0.00806593	heart	down
AQP9	254.851	-1.42714	0.395084	-3.61225	0.000303551	0.0100806	heart	down
PLA2G12A	149.546	-1.1076	0.306511	-3.61357	0.000302004	0.0100806	heart	down
IQCJ-SCHIP1	84.2385	-1.20168	0.333669	-3.6014	0.000316509	0.0101754	heart	down
PMM2	245.826	-1.15956	0.326088	-3.55596	0.000376607	0.011733	heart	down
ASH1L	971.926	-1.09378	0.311837	-3.50755	0.000452258	0.0135319	heart	down
FRMPD4	45.144	-1.54939	0.442083	-3.50474	0.000457052	0.0135413	heart	down
SGTB	17.7183	-2.414	0.69064	-3.49531	0.000473512	0.0138927	heart	down
SLC6A8	53.0289	-1.51669	0.435806	-3.4802	0.00050104	0.0140262	heart	down
DPYD	321.504	-1.07244	0.309939	-3.46017	0.000539832	0.014724	heart	down
JMJD1C	129.368	-1.29749	0.375032	-3.45968	0.000540821	0.014724	heart	down
NDRG2	358.573	-1.10209	0.320898	-3.4344	0.000593878	0.0153393	heart	down
NUDT19	46.7129	-1.59062	0.469913	-3.38492	0.000711996	0.0178432	heart	down
PIAS2	22.7579	-2.17736	0.644133	-3.3803	0.000724062	0.0179354	heart	down
ALG5	13.9327	-2.92033	0.865362	-3.37469	0.000738978	0.0181161	heart	down
CSNK1G1	22.7383	-2.04094	0.605069	-3.37307	0.00074335	0.0181161	heart	down
OR52E2	158.745	-1.30345	0.395611	-3.29477	0.000985013	0.0220497	heart	down
ZNF219	597.41	-1.19877	0.367525	-3.26173	0.00110735	0.0242493	heart	down
OR6C74	49.5752	-1.39158	0.427066	-3.25846	0.0011202	0.0243542	heart	down
HES3	75.2238	-1.58787	0.493208	-3.21946	0.00128431	0.0271413	heart	down
CA13	170.798	-1.1457	0.357132	-3.20805	0.00133639	0.0276065	heart	down
MYO18A	450.041	-1.04579	0.326091	-3.20705	0.00134106	0.0276065	heart	down
SLC25A46	17.2325	-2.14157	0.668662	-3.20277	0.00136114	0.0276065	heart	down
AASDHPPT	40.7106	-1.41694	0.44384	-3.19245	0.00141072	0.0280473	heart	down
ZBTB7A	55.002	-3.36148	1.06229	-3.16436	0.00155423	0.0293556	heart	down
BUB3	62.7558	-1.39487	0.444533	-3.13783	0.00170204	0.031173	heart	down
RDH5	31.2666	-1.55494	0.495282	-3.1395	0.00169239	0.031173	heart	down
KLHL35	33.0437	-1.5567	0.502142	-3.10012	0.00193445	0.0340377	heart	down
ANKRD26	70.2031	-1.23157	0.402812	-3.05742	0.0022325	0.0379023	heart	down
PAPLN	62.322	-1.09808	0.359952	-3.05062	0.00228368	0.0385546	heart	down
ZKSCAN4	48.1309	-1.18995	0.394263	-3.01815	0.00254322	0.0417696	heart	down
TCOF1	27.7021	-1.82117	0.612229	-2.97465	0.00293325	0.0464098	heart	down
PTCD2	337.402	-1.05976	0.358824	-2.95343	0.0031426	0.0484538	heart	down
PRKCB	9.78417	-2.78559	0.945014	-2.94767	0.00320174	0.049115	heart	down
TMEM97	205.86	3.4134	0.326979	10.4392	1.64208e-25	1.68915e-22	liver	up
KLHL351	944.387	1.58248	0.180539	8.76534	1.86209e-18	1.14928e-15	liver	up
PIK3R4	128.95	3.15849	0.372413	8.48115	2.22977e-17	1.14685e-14	liver	up
HCFC2	151.634	2.46038	0.308722	7.96958	1.59215e-15	7.01911e-13	liver	up
CLEC4GP1	224.453	1.35024	0.189783	7.11467	1.12185e-12	4.32753e-10	liver	up
TESK2	284.126	1.8427	0.294015	6.26739	3.67142e-10	9.44168e-08	liver	up
IQUB	321.498	1.5665	0.250733	6.2477	4.16554e-10	9.88834e-08	liver	up
SH3TC2	221.66	1.04177	0.179719	5.79665	6.76538e-09	1.30487e-06	liver	up
MUTYH	178.567	1.64802	0.287515	5.73194	9.9291e-09	1.70229e-06	liver	up
LOC105369532	662.671	1.01196	0.183324	5.52007	3.38872e-08	5.02524e-06	liver	up
PTEN	330.405	1.42484	0.258194	5.51847	3.41964e-08	5.02524e-06	liver	up
LOC100506474	79.1751	1.44196	0.271263	5.31573	1.06232e-07	1.31133e-05	liver	up
ZNF285	1705.24	1.15881	0.225501	5.13884	2.76438e-07	3.28111e-05	liver	up
TOE11	155.322	1.57933	0.312713	5.0504	4.4089e-07	5.03921e-05	liver	up
MS4A4E	1763.78	1.04375	0.212522	4.91124	9.0504e-07	9.63087e-05	liver	up
ELF2	121.607	1.34492	0.27561	4.87979	1.06197e-06	0.000109241	liver	up
LINC02230	30.2082	2.66027	0.562171	4.73214	2.22169e-06	0.000195889	liver	up
ATR	53.7797	1.50744	0.334425	4.50755	6.5581e-06	0.000470658	liver	up
HPDL	44.0093	1.88014	0.436132	4.31093	1.62567e-05	0.000964772	liver	up
MOGAT21	36.579	2.27591	0.532669	4.27265	1.93162e-05	0.00110389	liver	up
AADACL2	64.8498	1.31083	0.313157	4.18584	2.84118e-05	0.00143736	liver	up
LINC01989	70.8187	1.56758	0.382526	4.09796	4.16809e-05	0.00197888	liver	up
LSM51	9.84774	4.94285	1.27329	3.88195	0.000103622	0.00456823	liver	up
NF1	48.3947	1.34917	0.353615	3.81537	0.000135981	0.00567076	liver	up
USP6NL	115.402	1.10948	0.292564	3.79226	0.000149282	0.00598291	liver	up
PLIN4	71.2984	1.35709	0.36858	3.68195	0.000231457	0.00860574	liver	up
GOPC	12.7708	2.65421	0.726611	3.65287	0.000259325	0.0091986	liver	up
RAB30	52.2035	1.28045	0.355176	3.60512	0.00031201	0.0106985	liver	up
TRMT5	10.5233	2.86939	0.826053	3.47361	0.000513498	0.0158465	liver	up
PPP2R2B	10.4581	2.70128	0.825164	3.27363	0.00106176	0.028005	liver	up
RHO	31.0698	1.37864	0.429769	3.20787	0.00133721	0.0335498	liver	up
RBM18	27.335	1.38011	0.442814	3.11668	0.00182899	0.043754	liver	up
ETHE1	1253.46	-1.5297	0.131467	-11.6356	2.71597e-31	8.38149e-28	liver	down
PHLDB3	2066.74	-1.43164	0.125075	-11.4462	2.45587e-30	3.78941e-27	liver	down
COL6A6	1077.6	-1.41162	0.154874	-9.11462	7.89498e-20	6.09098e-17	liver	down
ZNF607	178.337	-1.36575	0.200723	-6.80416	1.01642e-11	3.48519e-09	liver	down
SLC46A1	1133.09	-1.52229	0.226778	-6.71271	1.9104e-11	5.89549e-09	liver	down
PRSS23	154.685	-1.17584	0.202187	-5.81562	6.04083e-09	1.2428e-06	liver	down
DACT3-AS1	441.714	-1.41869	0.262847	-5.39739	6.76176e-08	8.6945e-06	liver	down
DPYD1	124.588	-1.17	0.236557	-4.94593	7.57831e-07	8.35238e-05	liver	down
ZBTB7A1	378.602	-1.01574	0.208636	-4.8685	1.12447e-06	0.00011194	liver	down
ZNRF2	89.8968	-1.77327	0.382894	-4.63123	3.63499e-06	0.0002952	liver	down
SLFN12L	291.315	-1.03983	0.229265	-4.53547	5.74766e-06	0.000422316	liver	down
MYO18A1	189.946	-2.92101	0.66945	-4.3633	1.28118e-05	0.00080688	liver	down
LOC101928627	22.5278	-2.24912	0.520373	-4.32213	1.54533e-05	0.000935074	liver	down
AFG1L	97.5065	-1.03514	0.275812	-3.75305	0.000174694	0.00691162	liver	down
MYB	72.5353	-1.08033	0.29855	-3.61859	0.000296212	0.0103876	liver	down
ITGA6-AS1	39.5152	-1.4977	0.422723	-3.54298	0.00039563	0.0129375	liver	down
SH2B3	80.9361	-1.14666	0.328743	-3.48801	0.000486625	0.0154817	liver	down
C1orf141	78.1921	-1.07027	0.321885	-3.325	0.000884184	0.0248054	liver	down
POLR1A1	55.3763	-1.24394	0.376687	-3.30232	0.000958873	0.0264204	liver	down
SARM11	2125.74	-1.32422	0.410301	-3.22744	0.00124905	0.0315948	liver	down
IFT22	355.662	1.91196	0.327705	5.83441	5.39814e-09	1.84346e-05	spleen	up
AGO3	327.619	1.94346	0.350837	5.53949	3.0336e-08	5.17988e-05	spleen	up
LOC150776	1356.25	2.17241	0.408655	5.31599	1.0608e-07	0.000120754	spleen	up
ITPR2	500.793	2.44776	0.466787	5.24383	1.57276e-07	0.000134274	spleen	up
NBPF19	118.612	1.77254	0.344825	5.1404	2.74161e-07	0.000187252	spleen	up
TBC1D9	187.461	1.86698	0.365893	5.10252	3.35162e-07	0.000190763	spleen	up
MIG7	175.38	1.61775	0.332212	4.86963	1.11808e-06	0.000545462	spleen	up
NYAP1	4167.86	1.39135	0.298771	4.65691	3.20996e-06	0.00137025	spleen	up
TTC9	857.656	2.16069	0.469339	4.60369	4.15072e-06	0.00141747	spleen	up
ZNF626	393.448	2.17891	0.471618	4.62008	3.83601e-06	0.00141747	spleen	up
CFAP300	33.575	2.55327	0.558384	4.57261	4.81675e-06	0.00145684	spleen	up
PCOLCE	221.422	1.60955	0.36197	4.44662	8.72309e-06	0.00198596	spleen	up
PLEKHB2	858.96	1.44727	0.325213	4.45021	8.57857e-06	0.00198596	spleen	up
MYOZ2	865.259	1.25352	0.286081	4.38168	1.17766e-05	0.00249829	spleen	up
OGT	406.677	1.93899	0.443725	4.36979	1.24366e-05	0.00249829	spleen	up
SH3GL3	315.237	1.55791	0.360377	4.32299	1.53931e-05	0.00292042	spleen	up
TFEB	1236.93	1.85684	0.433362	4.28473	1.82959e-05	0.00328845	spleen	up
NUTM2B	7156.62	1.32715	0.312778	4.24311	2.20443e-05	0.00335307	spleen	up
SLC38A7	850.644	1.48322	0.353894	4.19116	2.77538e-05	0.00379117	spleen	up
LOC101929718	71.0474	2.33423	0.559467	4.17224	3.01618e-05	0.00396164	spleen	up
EIF3J	52.7412	2.14024	0.518123	4.13076	3.61566e-05	0.00413335	spleen	up
EXD2	11462.2	1.59603	0.385679	4.13823	3.4999e-05	0.00413335	spleen	up
INCENP	459.693	2.01772	0.488579	4.12978	3.63106e-05	0.00413335	spleen	up
RAPGEF4	1693.09	1.44823	0.349778	4.14043	3.4666e-05	0.00413335	spleen	up
FXYD2	463.339	1.38635	0.33807	4.10078	4.11768e-05	0.00448591	spleen	up
METTL17	63.1717	2.14683	0.524128	4.096	4.20349e-05	0.00448591	spleen	up
ANKRD62	212.918	1.41385	0.34763	4.06709	4.76028e-05	0.00451566	spleen	up
CSNKA2IP	187.556	1.35859	0.333859	4.06935	4.71441e-05	0.00451566	spleen	up
LRP1	88.3928	1.9485	0.47788	4.0774	4.55428e-05	0.00451566	spleen	up
ZNF527	149.515	2.0854	0.511441	4.0775	4.55227e-05	0.00451566	spleen	up
EEF2	24.0354	2.62532	0.650623	4.03508	5.45836e-05	0.00490534	spleen	up
HIVEP2	1367.53	1.30252	0.324385	4.01536	5.93561e-05	0.0051038	spleen	up
PGM3	238.03	1.24484	0.31015	4.01367	5.9781e-05	0.0051038	spleen	up
SYBU1	1112.41	1.6673	0.416374	4.00434	6.21917e-05	0.00518011	spleen	up
SLC15A3	907.044	1.30243	0.325764	3.99808	6.38572e-05	0.0051922	spleen	up
TMEM225B	393.411	1.38335	0.347459	3.98133	6.8532e-05	0.00531902	spleen	up
ZNF485	72.0587	2.32328	0.583074	3.98453	6.76138e-05	0.00531902	spleen	up
ALKBH4	497.42	1.5972	0.40484	3.94527	7.97108e-05	0.00591766	spleen	up
LOC100506937	115.157	1.93879	0.491277	3.94642	7.93277e-05	0.00591766	spleen	up
POLD3	36.7006	2.35541	0.600368	3.92328	8.73523e-05	0.00634698	spleen	up
LINC02210	15.7642	4.55529	1.16892	3.897	9.7392e-05	0.00678763	spleen	up
LOC101927709	46.0626	2.11963	0.545484	3.88578	0.000102004	0.00692224	spleen	up
SRPX2	42.6057	2.03461	0.525948	3.86846	0.000109527	0.00705724	spleen	up
CDH20	618.699	1.27262	0.332149	3.83148	0.000127375	0.00790884	spleen	up
RAB3IP	294.188	1.41908	0.370107	3.83424	0.000125954	0.00790884	spleen	up
RNGTT	274.533	1.4944	0.391262	3.81942	0.000133763	0.00815718	spleen	up
MRE11	91.2764	2.06214	0.548213	3.76157	0.000168851	0.0101162	spleen	up
GOLGA6L10	572.157	1.53389	0.409643	3.74445	0.00018079	0.0106448	spleen	up
ARL6IP1	195.71	1.51377	0.405476	3.73332	0.00018897	0.0107556	spleen	up
LOC100126584	108.962	1.93807	0.519023	3.73407	0.000188407	0.0107556	spleen	up
LMO7	362.991	1.22476	0.329414	3.71799	0.000200815	0.0112423	spleen	up
PRDM6	46.3094	2.00586	0.541344	3.70533	0.000211117	0.0113038	spleen	up
SLC38A11	192.458	1.12578	0.303589	3.70824	0.000208704	0.0113038	spleen	up
GABRA2	132.191	1.61276	0.441822	3.65026	0.000261979	0.0131567	spleen	up
INSYN1	1872.59	1.12066	0.307367	3.64601	0.000266341	0.013182	spleen	up
ATXN2	368.386	1.21324	0.334324	3.62894	0.00028459	0.0138839	spleen	up
DSEL	90.9946	1.935	0.534222	3.62208	0.000292238	0.0139867	spleen	up
LOC441242	30.8104	2.03923	0.563363	3.61975	0.000294888	0.0139867	spleen	up
PLIN3	203.449	1.19716	0.331749	3.60864	0.000307805	0.0140154	spleen	up
LOC101928075	16.5986	2.96022	0.824372	3.59088	0.000329568	0.0142529	spleen	up
MIR3179-1	231.65	1.30236	0.363683	3.58103	0.000342237	0.0142529	spleen	up
MIR3179-2	231.65	1.30236	0.363683	3.58103	0.000342237	0.0142529	spleen	up
MIR3179-3	231.65	1.30236	0.363683	3.58103	0.000342237	0.0142529	spleen	up
MIR3179-4	231.65	1.30236	0.363683	3.58103	0.000342237	0.0142529	spleen	up
ORAI2	1142.02	1.30154	0.363368	3.58189	0.000341117	0.0142529	spleen	up
EPHB1	241.858	1.42875	0.400163	3.57042	0.000356413	0.0146644	spleen	up
ENTPD4	65.308	1.48049	0.416404	3.55542	0.000377371	0.0153419	spleen	up
TMCO1-AS1	2628.26	1.15126	0.324726	3.54534	0.00039211	0.0155704	spleen	up
DUSP26	235.82	1.4384	0.406594	3.53768	0.000403655	0.0158446	spleen	up
VASP	144.729	1.41185	0.40101	3.52074	0.000430338	0.0163518	spleen	up
C3P1	646.019	1.07992	0.307037	3.51724	0.000436064	0.0163644	spleen	up
HHLA2	99.7998	1.52677	0.435721	3.50401	0.000458306	0.0166957	spleen	up
DLC1	354.441	1.22739	0.351113	3.4957	0.00047282	0.0168196	spleen	up
ZFP69B	78.3409	1.81742	0.523502	3.47165	0.000517261	0.0182108	spleen	up
PCF11	152.098	1.42557	0.411513	3.46422	0.000531773	0.0185307	spleen	up
SH2B31	840.103	1.51599	0.442896	3.42291	0.000619548	0.0209481	spleen	up
IL10RA	147.225	1.16274	0.340714	3.41266	0.000643312	0.0213292	spleen	up
ERVV-1	117.491	1.37141	0.406974	3.36978	0.000752281	0.0240097	spleen	up
SLC13A4	3298.65	1.25994	0.37627	3.3485	0.000812504	0.0252246	spleen	up
C1QL2	81.8624	1.39928	0.420875	3.32468	0.000885186	0.0269903	spleen	up
MED13L	83.0564	1.41905	0.426741	3.32532	0.000883164	0.0269903	spleen	up
HCN1	257.097	1.2139	0.365592	3.32037	0.000898998	0.0271688	spleen	up
ADAMTS12	732.02	1.02764	0.310628	3.30826	0.000938778	0.0278776	spleen	up
C8orf34	46.5368	1.57121	0.476181	3.2996	0.000968226	0.0282606	spleen	up
SEC31B	16.1367	2.41444	0.732384	3.29669	0.000978331	0.0283136	spleen	up
MAX	238.692	1.29103	0.394314	3.27411	0.00105994	0.0301642	spleen	up
SLC35D21	377.065	1.61691	0.495201	3.26515	0.00109406	0.0305331	spleen	up
ZNF569	412.548	1.44251	0.441744	3.26549	0.00109277	0.0305331	spleen	up
FEM1C	65.2141	1.43435	0.440651	3.25506	0.00113366	0.0309717	spleen	up
RPL5	26.7617	2.59906	0.808701	3.21387	0.00130958	0.0346684	spleen	up
ALDH1L2	1696.12	1.11467	0.349433	3.18993	0.00142308	0.0362672	spleen	up
SNX1	91.3695	1.62523	0.509413	3.19039	0.00142082	0.0362672	spleen	up
LINC01720	62.6005	1.34047	0.420932	3.18452	0.00144995	0.0366784	spleen	up
MICU2	403.871	1.46636	0.462345	3.17157	0.00151615	0.038071	spleen	up
LINC01492	204.742	1.20344	0.380464	3.16309	0.00156103	0.0389119	spleen	up
FBXL21P	148.871	1.08371	0.34476	3.14336	0.00167019	0.0400414	spleen	up
LINC01148	56.2087	1.90502	0.60558	3.14578	0.00165647	0.0400414	spleen	up
NEK10	44.9373	1.62276	0.516773	3.14018	0.00168842	0.0400414	spleen	up
SPG11	207.443	1.4991	0.477348	3.14048	0.00168673	0.0400414	spleen	up
SVIL2P	66.6482	1.40425	0.446163	3.1474	0.00164729	0.0400414	spleen	up
FER1L6	149.952	1.09172	0.349251	3.12588	0.00177272	0.0416428	spleen	up
SLC27A6	350.791	1.08146	0.346109	3.12462	0.00178034	0.0416428	spleen	up
TMEM132A	137.999	1.43659	0.460464	3.11987	0.0018093	0.0417483	spleen	up
SAYSD1	44.1301	1.98012	0.635403	3.11632	0.00183126	0.0419716	spleen	up
CA1	104.203	1.41352	0.456724	3.09491	0.00196875	0.0439429	spleen	up
METTL6	104.316	1.12055	0.362543	3.09079	0.00199624	0.0439816	spleen	up
PSPC1	50.2245	1.57363	0.510393	3.08318	0.00204804	0.0448338	spleen	up
EFL1	102.859	1.14911	0.373725	3.07474	0.00210688	0.045538	spleen	up
MESD	176.827	1.03917	0.339485	3.06102	0.00220586	0.0465001	spleen	up
HTT	188.792	-1.64401	0.360541	-4.55984	5.1192e-06	0.00145684	spleen	down
LINC00347	291.048	-1.53778	0.341079	-4.50858	6.52635e-06	0.00171442	spleen	down
TBC1D3G	62.1299	-2.31236	0.541346	-4.27149	1.94171e-05	0.00331546	spleen	down
CLPP	324.25	-1.28241	0.302619	-4.23769	2.25829e-05	0.00335307	spleen	down
TBC1D3B	61.6323	-2.29842	0.540291	-4.25404	2.09946e-05	0.00335307	spleen	down
TBC1D3L	63.3815	-2.19557	0.523173	-4.19665	2.70894e-05	0.00379117	spleen	down
LOC102723385	92.9367	-1.67221	0.411923	-4.05951	4.91765e-05	0.00453886	spleen	down
B3GALT2	1109.61	-1.22403	0.312441	-3.91762	8.9426e-05	0.00636229	spleen	down
MAB21L2	39.3573	-2.74497	0.707006	-3.88252	0.000103377	0.00692224	spleen	down
LOC440700	60.7275	-1.7509	0.451972	-3.87392	0.000107101	0.00703363	spleen	down
MINDY4	109.652	-1.40912	0.380385	-3.70446	0.000211842	0.0113038	spleen	down
TMSB15A	27.9477	-2.2595	0.611143	-3.69717	0.00021802	0.0114544	spleen	down
CCL26	1342.84	-1.28696	0.351049	-3.66605	0.000246326	0.0127455	spleen	down
CYP2T1P	73.7527	-1.57589	0.430452	-3.661	0.000251235	0.0128055	spleen	down
LINC02667	22.8674	-2.40806	0.666213	-3.61454	0.000300876	0.0140154	spleen	down
PLSCR4	379.382	-1.48622	0.413569	-3.59363	0.000326102	0.0142529	spleen	down
SEMA5A	152.702	-1.26473	0.356581	-3.54681	0.000389919	0.0155704	spleen	down
INMT-MINDY4	113.541	-1.33139	0.377237	-3.52932	0.000416625	0.0161679	spleen	down
MEOX1	28.0643	-2.49177	0.707813	-3.52037	0.00043094	0.0163518	spleen	down
FLCN	23.9706	-2.11159	0.602166	-3.50666	0.000453772	0.0166957	spleen	down
GAS5	776.049	-1.25117	0.35742	-3.50056	0.000464279	0.0166957	spleen	down
NUDT6	16.8892	-2.41952	0.702698	-3.44319	0.000574901	0.0198312	spleen	down
GALNT15	168.49	-1.5567	0.456555	-3.40966	0.000650448	0.0213585	spleen	down
MIR4739	283.387	-1.43188	0.425437	-3.36567	0.00076359	0.024145	spleen	down
ERICH6B	104.865	-1.30596	0.388379	-3.3626	0.000772117	0.0241906	spleen	down
C12orf73	38.4188	-2.01748	0.609415	-3.31053	0.000931198	0.0278776	spleen	down
CASC2	30.0488	-2.0573	0.622993	-3.30228	0.000959012	0.028233	spleen	down
LOC646548	44.9157	-1.53208	0.466989	-3.28077	0.00103525	0.0297089	spleen	down
DOCK6	1703.1	-1.06513	0.326358	-3.26369	0.00109973	0.0305331	spleen	down
HSPG2	23.8477	-2.08687	0.640055	-3.26045	0.00111234	0.0306342	spleen	down
OR1D5	27.5749	-1.8905	0.585715	-3.22769	0.00124795	0.033295	spleen	down
VAMP4	297.004	-1.00964	0.314876	-3.20649	0.00134366	0.0352969	spleen	down
KCNJ9	37.2441	-1.6306	0.509155	-3.20256	0.00136212	0.0355087	spleen	down
MBNL1	154.329	-1.25457	0.39314	-3.19115	0.00141705	0.0362672	spleen	down
TPM3P9	102.162	-1.43774	0.457305	-3.14395	0.00166687	0.0400414	spleen	down
LZIC	266.724	-1.04424	0.334673	-3.12018	0.00180738	0.0417483	spleen	down
NEK6	241.591	-1.02294	0.328679	-3.11228	0.00185647	0.0419858	spleen	down
ZNF689	99.5608	-1.77142	0.569088	-3.11274	0.00185361	0.0419858	spleen	down
LINC01290	205.661	-1.19539	0.386049	-3.09648	0.00195833	0.0439429	spleen	down
NMNAT1	115.757	-1.29262	0.420706	-3.07251	0.00212265	0.0455399	spleen	down
SNORD791	529.643	-1.2816	0.417328	-3.07097	0.00213364	0.0455399	spleen	down
PPP2R5E	2698.18	-1.12329	0.366924	-3.06136	0.00220336	0.0465001	spleen	down
TTC41P	69.6304	-1.45906	0.478067	-3.052	0.00227321	0.0473354	spleen	down
CDK6	108.178	-1.22513	0.403352	-3.03738	0.00238644	0.049392	spleen	down
PCF111	78.232	1.71518	0.302475	5.67049	1.42388e-08	2.03402e-05	lung	up
PCF11-AS1	70.1589	1.58467	0.325703	4.86537	1.14244e-06	0.00036266	lung	up
METTL61	70.8365	1.34641	0.29503	4.56366	5.02694e-06	0.00130563	lung	up
OVOL3	109.392	1.04356	0.236917	4.40473	1.05913e-05	0.00232765	lung	up
PRRC1	43.2276	1.78963	0.413018	4.33306	1.4705e-05	0.00268579	lung	up
GAS51	121.36	1.097	0.259561	4.22636	2.37498e-05	0.00339266	lung	up
SDAD1	65.3	1.18149	0.307471	3.84261	0.000121732	0.0133765	lung	up
POLR1A2	142.036	-1.01875	0.246937	-4.12555	3.69844e-05	0.00480293	lung	down
EXOC6B	67.5738	-1.35877	0.347653	-3.90841	9.29037e-05	0.010617	lung	down
MIR3128	38.4162	-1.70902	0.492366	-3.47103	0.000518458	0.0361277	lung	down
LOC1019286271	44.7883	-1.18352	0.349399	-3.38731	0.000705818	0.0420109	lung	down
PIK3R41	255.174	4.70646	0.285799	16.4677	6.25719e-61	2.05048e-57	kidney	up
LERFS	237.226	3.22422	0.241066	13.3748	8.48647e-41	9.27005e-38	kidney	up
TMEM971	200.865	3.05196	0.272619	11.1949	4.3169e-29	2.8293e-26	kidney	up
MOGAT22	81.3229	3.99141	0.402619	9.91362	3.63232e-23	1.70044e-20	kidney	up
ARHGEF17	799.833	1.17627	0.145895	8.06243	7.47907e-16	2.22808e-13	kidney	up
LOC100287837	832.28	1.1467	0.14347	7.99265	1.3207e-15	3.60661e-13	kidney	up
LOC1005064741	551.196	1.38768	0.184517	7.52061	5.45227e-14	1.19114e-11	kidney	up
LINC01312	102489	1.00057	0.150775	6.63619	3.219e-11	4.58638e-09	kidney	up
CLRN3	136.887	1.48836	0.272792	5.45602	4.86924e-08	3.4688e-06	kidney	up
PCSK9	422.001	1.00834	0.203205	4.96218	6.97047e-07	3.68423e-05	kidney	up
NUDT191	58.8725	1.67923	0.340107	4.93737	7.91835e-07	4.1188e-05	kidney	up
FAM228A	43.7257	1.74663	0.38302	4.56016	5.11152e-06	0.00021475	kidney	up
NBPF191	76.4299	1.72393	0.391085	4.40807	1.04295e-05	0.000392843	kidney	up
SLC14A2	21.9776	2.41195	0.572205	4.21518	2.49578e-05	0.000826129	kidney	up
LYPD5	106.502	1.08215	0.262667	4.11984	3.7914e-05	0.00117212	kidney	up
TCF12	103	1.15355	0.283207	4.07319	4.63738e-05	0.00134484	kidney	up
BAZ1A	13.7044	3.21103	0.804633	3.99068	6.58847e-05	0.00175532	kidney	up
SLC6A81	47.4707	1.42277	0.364096	3.90767	9.31894e-05	0.00224545	kidney	up
ZNF564	32.6475	1.73954	0.447922	3.88358	0.000102928	0.00242659	kidney	up
SLC35B4	11.5758	3.08808	0.823106	3.75174	0.000175608	0.0037127	kidney	up
PDE11A	42.6996	1.48859	0.405309	3.67274	0.000239968	0.00488431	kidney	up
CDH19	65.3335	1.11878	0.315492	3.54616	0.000390886	0.00696159	kidney	up
GPC5-AS1	38.0788	1.45094	0.412168	3.52027	0.000431115	0.00751471	kidney	up
NEK101	13.0149	2.61729	0.745731	3.5097	0.000448614	0.00773741	kidney	up
TTLL5	60.8516	1.10432	0.336031	3.28638	0.00101485	0.0145226	kidney	up
F2	23.623	1.87559	0.587509	3.19245	0.00141073	0.0182229	kidney	up
KLHDC2	63.5127	1.22861	0.385357	3.18824	0.00143142	0.0182229	kidney	up
ARHGAP1	87.4255	1.1083	0.349162	3.17418	0.00150263	0.0187228	kidney	up
INTS3	54.7551	1.04946	0.33543	3.12871	0.00175577	0.0211531	kidney	up
ZNF347	24.6624	1.61317	0.522004	3.09035	0.00199921	0.0231499	kidney	up
C15orf41	41.6014	1.32588	0.438296	3.02507	0.00248576	0.027613	kidney	up
SH2D2A	50.8889	1.02805	0.352253	2.91851	0.00351704	0.0362432	kidney	up
RNF213-AS1	31.9606	1.26172	0.440242	2.86597	0.00415736	0.0409119	kidney	up
RC3H1	47.6686	1.01437	0.358526	2.82929	0.00466515	0.0447009	kidney	up
ANKRD20A1	34.6278	1.25481	0.446206	2.81218	0.00492063	0.046484	kidney	up
LGALS91	1435.06	-2.51541	0.160985	-15.6251	4.9126e-55	8.04929e-52	kidney	down
CLASP11	2227.12	-1.60833	0.139007	-11.5701	5.8427e-31	4.78663e-28	kidney	down
SLC46A11	1370.14	-1.93522	0.178816	-10.8224	2.69592e-27	1.47242e-24	kidney	down
DCLK2	357.754	-1.32129	0.155977	-8.47109	2.43113e-17	8.85202e-15	kidney	down
MYO18A2	240.829	-2.45893	0.298821	-8.22878	1.89135e-16	6.19797e-14	kidney	down
CYP4F11	333.417	-2.03607	0.256946	-7.92412	2.29765e-15	5.79184e-13	kidney	down
IFT221	1803.15	-1.41369	0.18662	-7.57522	3.58507e-14	8.39163e-12	kidney	down
FHOD31	2304.49	-1.0799	0.145712	-7.41125	1.25114e-13	2.56249e-11	kidney	down
AP5Z11	4847.65	-1.02213	0.14124	-7.23683	4.59279e-13	7.92135e-11	kidney	down
TMEM26-AS1	31.994	-3.68117	0.571088	-6.44588	1.14929e-10	1.50649e-08	kidney	down
KSR1	275.886	-1.15355	0.180984	-6.37375	1.84456e-10	2.23875e-08	kidney	down
MRPS231	79.3418	-2.16233	0.348744	-6.20034	5.63426e-10	5.95596e-08	kidney	down
HABP41	69.9408	-2.06664	0.337619	-6.12121	9.28654e-10	9.22182e-08	kidney	down
VCX1	96.0704	-1.88103	0.330536	-5.69086	1.26405e-08	1.03557e-06	kidney	down
CCDC179	105.628	-1.4355	0.254257	-5.64586	1.6436e-08	1.31368e-06	kidney	down
SARM12	2418.44	-1.6564	0.306102	-5.41125	6.25853e-08	4.10184e-06	kidney	down
AKIRIN11	82.026	-1.569	0.296953	-5.28366	1.26628e-07	7.92255e-06	kidney	down
DUSP261	342.719	-1.06708	0.205814	-5.18467	2.16399e-07	1.31322e-05	kidney	down
LOC112577516	35.3737	-2.44285	0.481295	-5.07558	3.86318e-07	2.10994e-05	kidney	down
CFAP731	272.052	-1.11738	0.238848	-4.67822	2.8937e-06	0.000133559	kidney	down
ZNF6261	100.778	-1.6333	0.35805	-4.56165	5.07524e-06	0.00021475	kidney	down
PRDM61	65.6364	-1.43079	0.318045	-4.49869	6.83751e-06	0.000280081	kidney	down
MTMR2	96.8525	-1.23181	0.274347	-4.48997	7.12336e-06	0.000288188	kidney	down
SEC11A	70.2017	-1.40341	0.316034	-4.4407	8.96682e-06	0.000349813	kidney	down
FXYD6-FXYD2	85.272	-1.56635	0.355819	-4.4021	1.07208e-05	0.000399228	kidney	down
CACNB4	64.4333	-1.47679	0.34605	-4.26755	1.97628e-05	0.000674612	kidney	down
SEC24A	90.5951	-1.4107	0.33327	-4.23289	2.3071e-05	0.00077942	kidney	down
ZNF804B	117.623	-1.09223	0.258453	-4.22604	2.37839e-05	0.000795304	kidney	down
PKD1P5-LOC105376752	92.5931	-1.20975	0.300049	-4.03183	5.5345e-05	0.00152408	kidney	down
TCEAL21	166.094	-1.13232	0.281875	-4.01711	5.89172e-05	0.00158256	kidney	down
HK1	97.7196	-1.01639	0.258211	-3.93626	8.27612e-05	0.00208622	kidney	down
NACAD1	154.721	-1.06261	0.273999	-3.87814	0.000105258	0.00246379	kidney	down
SNRNP27	24.5006	-2.18933	0.571503	-3.83084	0.000127707	0.00288618	kidney	down
FAM13A-AS1	51.168	-1.42528	0.3773	-3.77758	0.000158359	0.00348283	kidney	down
TBC1D91	36.1175	-1.74504	0.463792	-3.76255	0.000168187	0.00367432	kidney	down
MCOLN2	153.33	-1.02222	0.272168	-3.75583	0.000172765	0.0037127	kidney	down
MIR31281	11.1001	-4.3184	1.18071	-3.65745	0.000254738	0.00512133	kidney	down
IGFL4	14.8976	-2.70643	0.74445	-3.63547	0.000277473	0.00544478	kidney	down
GBP2	18.8694	-2.46911	0.685657	-3.60109	0.000316886	0.00600251	kidney	down
FXYD6	94.1464	-1.11458	0.319011	-3.49387	0.000476068	0.0080833	kidney	down
MED13L1	37.8237	-1.78849	0.51959	-3.44212	0.00057717	0.00918148	kidney	down
SMIM32	77.9246	-1.02352	0.300369	-3.40754	0.000655502	0.0102289	kidney	down
TEX41	66.9271	-1.0728	0.317807	-3.37563	0.000736481	0.0110203	kidney	down
OAS1	49.4831	-1.26444	0.380226	-3.32551	0.000882571	0.0128376	kidney	down
SCN1A-AS1	58.7387	-1.1235	0.339213	-3.31207	0.000926085	0.0133691	kidney	down
LINC02273	53.604	-1.13957	0.347687	-3.27757	0.00104704	0.0148678	kidney	down
IL18RAP	17.9681	-2.27825	0.697883	-3.26452	0.00109649	0.0153556	kidney	down
CCDC192	31.4206	-1.47042	0.452996	-3.246	0.0011704	0.0159371	kidney	down
FAM167A-AS1	182.9	-1.02567	0.317685	-3.22858	0.00124408	0.0165725	kidney	down
SZT2	30.2179	-1.57363	0.495502	-3.17583	0.00149411	0.0186878	kidney	down
GOT2	39.8071	-1.27891	0.409928	-3.11984	0.00180951	0.0215628	kidney	down
S100A6	59.8545	-1.07153	0.350918	-3.0535	0.00226192	0.0256481	kidney	down
ARHGEF6	24.8631	-1.59032	0.530105	-3.00002	0.00269963	0.0295876	kidney	down
RAB8A	51.6037	-1.11398	0.371468	-2.99885	0.00271004	0.0296027	kidney	down
SEMA4F	34.7899	-1.36328	0.455661	-2.99187	0.00277271	0.0299874	kidney	down
EMILIN1	34.328	-1.31799	0.4463	-2.95313	0.00314566	0.0330395	kidney	down
NPAS31	43.1045	-1.13025	0.388275	-2.91095	0.00360331	0.0366709	kidney	down
RNF125	36.9683	-1.21218	0.431062	-2.81208	0.00492217	0.046484	kidney	down

## Sheet: Supplementary Table 6
Supplementary Table 6 The enriched GO terms between control group and intragastric administration group. (adjust p value < 0.05, # of unique gene > 1)
tissue	type	ID	Description	GeneRatio	BgRatio	pvalue	p.adjust	qvalue	geneID	Count
heart	MF	GO:0050681	androgen receptor binding	2/29	30/20852	0.000793009	0.0438986	0.029983	Pias2/Zbtb7a	2
heart	MF	GO:0003899	DNA-directed 5'-3' RNA polymerase activity	2/29	37/20852	0.00120682	0.0438986	0.029983	Polr1a/Polr2i	2
heart	MF	GO:0034062	5'-3' RNA polymerase activity	2/29	39/20852	0.00134041	0.0438986	0.029983	Polr1a/Polr2i	2
heart	MF	GO:0097747	RNA polymerase activity	2/29	39/20852	0.00134041	0.0438986	0.029983	Polr1a/Polr2i	2
liver	MF	GO:0017016	Ras GTPase binding	19/334	417/20852	4.78e-05	0.0218062	0.0204572	Evi5l/Nsf/Tbc1d10b/Nup153/Eps8l1/Arhgef37/Arhgap1/Cdc42ep3/Egf/Tnpo1/Plekhg3/Gdi2/Arhgef40/Cib1/Npc1l1/Trappc3/Cdc42bpb/Tbc1d9/Rusc2	19
liver	MF	GO:0031267	small GTPase binding	19/334	432/20852	7.65e-05	0.0218062	0.0204572	Evi5l/Nsf/Tbc1d10b/Nup153/Eps8l1/Arhgef37/Arhgap1/Cdc42ep3/Egf/Tnpo1/Plekhg3/Gdi2/Arhgef40/Cib1/Npc1l1/Trappc3/Cdc42bpb/Tbc1d9/Rusc2	19

## Sheet: Supplementary Table 7
Supplementary Table 7 The enriched GO terms between control group and intramuscular injection group. (adjust p value < 0.05, # of unique gene > 1)
tissue	type	ID	Description	GeneRatio	BgRatio	pvalue	p.adjust	qvalue	geneID	Count
heart	CC	GO:0033643	host cell part	2/44	22/21435	0.000926757	0.0426015	0.0327238	Pi4k2a/Aqp1	2
heart	CC	GO:0018995	host	2/44	24/21435	0.00110441	0.0426015	0.0327238	Pi4k2a/Aqp1	2
heart	CC	GO:0043657	host cell	2/44	24/21435	0.00110441	0.0426015	0.0327238	Pi4k2a/Aqp1	2
heart	CC	GO:0044215	other organism	2/44	30/21435	0.00172709	0.0426015	0.0327238	Pi4k2a/Aqp1	2
heart	CC	GO:0044216	other organism cell	2/44	30/21435	0.00172709	0.0426015	0.0327238	Pi4k2a/Aqp1	2
heart	CC	GO:0044217	other organism part	2/44	30/21435	0.00172709	0.0426015	0.0327238	Pi4k2a/Aqp1	2
kidney	MF	GO:0072349	modified amino acid transmembrane transporter activity	44614	14/20852	9.6e-05	0.00898695	0.00662196	Slc46a1/Slc6a8	2
kidney	MF	GO:0051184	cofactor transmembrane transporter activity	44614	19/20852	0.000179739	0.00898695	0.00662196	Slc46a1/Slc6a8	2
liver	MF	GO:0008429	phosphatidylethanolamine binding	2/38	10/20852	0.000144186	0.0187778	0.0135476	Mfge8/Nf1	2
liver	MF	GO:0032404	mismatch repair complex binding	2/38	12/20852	0.000210987	0.0187778	0.0135476	Mutyh/Atr	2
liver	MF	GO:0072341	modified amino acid binding	3/38	104/20852	0.00089556	0.0427171	0.030819	Mfge8/Slc46a1/Osbpl5	3
liver	MF	GO:0005543	phospholipid binding	5/38	422/20852	0.000959936	0.0427171	0.030819	Mfge8/Plekha1/Nf1/Osbpl5/Itpr2	5
liver	MF	GO:0016702	oxidoreductase activity, acting on single donors with incorporation of molecular oxygen, incorporation of two atoms of oxygen	2/38	30/20852	0.00136212	0.0431468	0.031129	Ethe1/Hpdl	2
liver	MF	GO:0016701	oxidoreductase activity, acting on single donors with incorporation of molecular oxygen	2/38	31/20852	0.00145439	0.0431468	0.031129	Ethe1/Hpdl	2
spleen	CC	GO:0030285	integral component of synaptic vesicle membrane	44612	45/21435	0.000799358	0.0418258	0.0263206	Vamp4/Gabra2	2
spleen	CC	GO:0032590	dendrite membrane	44612	48/21435	0.000909257	0.0418258	0.0263206	Gabra2/Hcn1	2
spleen	CC	GO:0098563	intrinsic component of synaptic vesicle membrane	44612	65/21435	0.00166079	0.0429869	0.0270512	Vamp4/Gabra2	2
spleen	CC	GO:0032589	neuron projection membrane	44612	69/21435	0.00186899	0.0429869	0.0270512	Gabra2/Hcn1	2
spleen	MF	GO:0015276	ligand-gated ion channel activity	44637	133/20852	0.000161576	0.011822	0.00472335	Itpr2/Gabra2/Hcn1	3
spleen	MF	GO:0022834	ligand-gated channel activity	44637	136/20852	0.000172584	0.011822	0.00472335	Itpr2/Gabra2/Hcn1	3
spleen	MF	GO:0005217	intracellular ligand-gated ion channel activity	44609	32/20852	0.000305864	0.0139678	0.00558067	Itpr2/Hcn1	2
spleen	MF	GO:0004518	nuclease activity	44637	200/20852	0.000535254	0.0183324	0.00732452	Toe1/Ago3/Exd2	3
spleen	MF	GO:0008408	3'-5' exonuclease activity	44609	50/20852	0.00074892	0.0184925	0.00738848	Toe1/Exd2	2
spleen	MF	GO:0016796	exonuclease activity, active with either ribo- or deoxyribonucleic acids and producing 5'-phosphomonoesters	44609	52/20852	0.000809891	0.0184925	0.00738848	Toe1/Exd2	2
spleen	MF	GO:0004527	exonuclease activity	44609	75/20852	0.00167634	0.0323894	0.0129408	Toe1/Exd2	2
spleen	MF	GO:0008509	anion transmembrane transporter activity	44637	313/20852	0.00194861	0.0323894	0.0129408	Slc38a11/Gabra2/Slc13a4	3
spleen	MF	GO:0022839	ion gated channel activity	44637	323/20852	0.00213127	0.0323894	0.0129408	Itpr2/Gabra2/Hcn1	3
spleen	MF	GO:0022836	gated channel activity	44637	335/20852	0.00236419	0.0323894	0.0129408	Itpr2/Gabra2/Hcn1	3
spleen	MF	GO:0099094	ligand-gated cation channel activity	44609	99/20852	0.00289694	0.0360801	0.0144154	Itpr2/Hcn1	2
spleen	MF	GO:0004540	ribonuclease activity	44609	116/20852	0.00395095	0.0420776	0.0168116	Toe1/Ago3	2
spleen	MF	GO:0005216	ion channel activity	44637	407/20852	0.00409497	0.0420776	0.0168116	Itpr2/Gabra2/Hcn1	3
spleen	MF	GO:0022838	substrate-specific channel activity	44637	420/20852	0.00447164	0.0420776	0.0168116	Itpr2/Gabra2/Hcn1	3
spleen	MF	GO:0046873	metal ion transmembrane transporter activity	44637	433/20852	0.00486888	0.0420776	0.0168116	Itpr2/Hcn1/Slc13a4	3
spleen	MF	GO:0015267	channel activity	44637	444/20852	0.0052213	0.0420776	0.0168116	Itpr2/Gabra2/Hcn1	3
spleen	MF	GO:0022803	passive transmembrane transporter activity	44637	444/20852	0.0052213	0.0420776	0.0168116	Itpr2/Gabra2/Hcn1	3
spleen	MF	GO:0015081	sodium ion transmembrane transporter activity	44609	143/20852	0.00593694	0.0446122	0.0178243	Hcn1/Slc13a4	2
spleen	MF	GO:0005342	organic acid transmembrane transporter activity	44609	150/20852	0.00651272	0.0446122	0.0178243	Slc38a11/Slc13a4	2
spleen	MF	GO:0046943	carboxylic acid transmembrane transporter activity	44609	150/20852	0.00651272	0.0446122	0.0178243	Slc38a11/Slc13a4	2
spleen	MF	GO:0140097	catalytic activity, acting on DNA	44609	192/20852	0.0104739	0.0466235	0.0186279	Mutyh/Exd2	2

## Sheet: Supplementary Table 8
Supplementary Table 8 The enriched GO terms between control group and intravenous injection group. (adjust p value < 0.05, # of unique gene > 1)
tissue	type	ID	Description	GeneRatio	BgRatio	pvalue	p.adjust	qvalue	geneID	Count
heart	CC	GO:0016342	catenin complex	3/95	29/21435	0.000283441	0.0438721	0.0401475	Ctnnd1/Ctnnd1/Ctnna1	3
heart	CC	GO:0043296	apical junction complex	5/95	143/21435	0.000440926	0.0438721	0.0401475	Ctnnd1/Ctnnd1/C1qtnf5/Ash1l/Ctnna1	5
liver	MF	GO:0032404	mismatch repair complex binding	2/36	12/20852	0.000189199	0.0300826	0.0221064	Mutyh/Atr	2
lung	MF	GO:0140098	catalytic activity, acting on RNA	44600	362/20852	0.00785306	0.037299	0.0107078	Mettl6/Polr1a	2
